# Supplementary material for: The cytotoxic action of BCI is not dependent on its stated DUSP1 or DUSP6 targets in neuroblastoma cells
Source: FEBS Open Bio. 2022 May 6;12(7):1388–405. doi: 10.1002/2211-5463.13418 (PMC9249316; doi:10.1002/2211-5463.13418)
Supplement: Supplementary file 1 — Dataset S1. Phosphopeptide changes in KELLY and IMR‐32 cells after treatment with BCI. Raw phosphoproteomic values for peptides were converted to Log2 fold change compared with DMSO treatment. Alongside Log2 fold change is a p value of the differences (assessed by t‐test of log‐transformed data assuming unequal variances). [file FEB4-12-1388-s001.xlsx]

## Sheet: Supplementary dataset 1
Accession	Gene	Phospho site	IMR32 Log2-Fold	IMR32 p-value	KELLY BCI Log2-Fold	KELLY p-value
2A5D_HUMAN	Serine/threonine-protein phosphatase 2A 56 kDa regulatory subunit delta isoform	PPP2R5D(S60);	0.462801	0.138026	0.79485	0.00385982
3BP1_HUMAN	SH3 domain-binding protein 1	SH3BP1(S585);	-0.0124578	0.957598	-0.532658	0.00325004
3BP1_HUMAN	SH3 domain-binding protein 1	SH3BP1(T626);	-0.946429	0.287787	-0.621882	0.0348002
3BP5L_HUMAN	SH3 domain-binding protein 5-like	SH3BP5L(S41);	-0.468088	0.0169348	-1.46345	5.71286e-05
4EBP1_HUMAN	Eukaryotic translation initiation factor 4E-binding protein 1	EIF4EBP1(M91);EIF4EBP1(S83);EIF4EBP1(S85);	-0.705153	0.738801	-2.4412	0.0104802
4EBP1_HUMAN	Eukaryotic translation initiation factor 4E-binding protein 1	EIF4EBP1(M91);EIF4EBP1(S85);	-0.317873	0.230455	-1.2976	0.0115669
4EBP1_HUMAN	Eukaryotic translation initiation factor 4E-binding protein 1	EIF4EBP1(T77);EIF4EBP1(T82);	0.641267	0.226508	1.7643	0.00300882
4EBP2_HUMAN	Eukaryotic translation initiation factor 4E-binding protein 2	EIF4EBP2(S44);EIF4EBP2(Y34);	-0.0703291	0.290585	-0.860914	0.0208181
4EBP2_HUMAN	Eukaryotic translation initiation factor 4E-binding protein 2	EIF4EBP2(S44);EIF4EBP2(Y34);	-0.102655	0.0444476	-0.74787	0.0398604
4EBP2_HUMAN	Eukaryotic translation initiation factor 4E-binding protein 2	EIF4EBP2(S65);	-0.42735	0.284289	-1.44577	0.000201925
4EBP2_HUMAN	Eukaryotic translation initiation factor 4E-binding protein 2	EIF4EBP2(M67);EIF4EBP2(S65);	-0.42735	0.284289	-1.44577	0.000201925
4EBP2_HUMAN	Eukaryotic translation initiation factor 4E-binding protein 2	EIF4EBP2(T70);	-0.593304	0.297704	-3.59554	0.00418602
4ET_HUMAN	Eukaryotic translation initiation factor 4E transporter	EIF4ENIF1(S772);	0.975752	0.0166064	1.42127	0.0213078
5NT1A_HUMAN	Cytosolic 5'-nucleotidase 1A	NT5C1A(S45);	0	1	0.999301	0.0269006
A20A1_HUMAN		ANKRD20A1(T762);ANKRD20A12P(T54);ANKRD20A2(T762);ANKRD20A3(T762);ANKRD20A4(T762);ANKRD20A8P(T762);	-0.159621	0.519845	-1.22289	0.0281631
AAK1_HUMAN	AP2-associated protein kinase 1	AAK1(S642);	0.0801703	0.616373	-0.264231	0.358238
AAK1_HUMAN	AP2-associated protein kinase 1	AAK1(S652);	0.589318	0.011461	0.657839	0.000296827
AAKB1_HUMAN	5'-AMP-activated protein kinase subunit beta-1	PRKAB1(S108);	-7.61542	0.151085	2.43369	0.0278647
AAMP_HUMAN		AAMP(T389);	-0.017114	0.938347	-0.67611	0.0100208
ABCF1_HUMAN	ATP-binding cassette sub-family F member 1	ABCF1(S105);ABCF1(T108);ABCF1(S109);	0.665197	0.00764524	0.568507	0.222609
ABI1_HUMAN	Abl interactor 1	ABI1(S326);	1.01888	0.0297333	0.660003	0.326973
ABI1_HUMAN	Abl interactor 1	ABI1(S225);	0.823396	0.677753	0.777206	0.624618
ABL1_HUMAN	Tyrosine-protein kinase ABL1	ABL1(S720);	0.670362	0.0440316	-0.0612524	0.882261
ABL1_HUMAN	Tyrosine-protein kinase ABL1	ABL1(S919);	0.558991	0.0689334	0.944553	0.000210033
ABL2_HUMAN	Tyrosine-protein kinase ABL2	ABL2(T938);	-0.0187908	0.872392	0.598026	0.0236199
ABLM1_HUMAN	Actin-binding LIM protein 1	ABLIM1(Y678);	-1.08796	0.243663	-0.0054411	0.626371
ACACA_HUMAN	Acetyl-CoA carboxylase 1	ACACA(S77);	-0.831315	0.093108	-0.829184	0.0232399
ACD_HUMAN	Adrenocortical dysplasia protein homolog	ACD(T422);	-0.0067189	0.969298	0.408469	0.187348
ACD_HUMAN	Adrenocortical dysplasia protein homolog	ACD(T422);ACD(S435);	-0.204786	0.238399	-0.0823361	0.781085
ACINU_HUMAN	Apoptotic chromatin condensation inducer in the nucleus	ACIN1(S710);	-0.174206	0.59646	0.982607	0.0337913
ACINU_HUMAN	Apoptotic chromatin condensation inducer in the nucleus	ACIN1(S825);	-0.0543673	0.74659	-1.13365	0.0081772
ACINU_HUMAN	Apoptotic chromatin condensation inducer in the nucleus	ACIN1(S561);	0.363614	0.360449	1.02009	0.0126874
ACSA_HUMAN	Acetyl-coenzyme A synthetase, cytoplasmic	ACSS2(S28);	0.122777	0.533099	-0.0393686	0.788539
ADT4_HUMAN		SLC25A31(S53);	1.87408	0.00135933	1.69856	0.0121033
AFAD_HUMAN	Afadin	AFDN(S1799);	1.2024	0.0362173	0.768501	0.319201
AFAD_HUMAN	Afadin	AFDN(S1172);	0.367564	0.0049996	0.688804	0.0344501
AFAD_HUMAN	Afadin	AFDN(S1721);	0.574957	0.00568139	1.12295	0.013222
AFAP1_HUMAN	Actin filament-associated protein 1	AFAP1(S661);	-0.0836454	0.313247	-0.621737	0.00154716
AFF4_HUMAN	AF4/FMR2 family member 4	AFF4(Y1069);	-0.249978	0.177526	-0.110526	0.478081
AFF4_HUMAN	AF4/FMR2 family member 4	AFF4(S836);	-0.248528	0.449272	-0.98614	0.037478
AGAP3_HUMAN	Arf-GAP with GTPase, ANK repeat and PH domain-containing protein 3	AGAP3(T442);	0.0456719	0.926948	-0.528084	0.0175895
AGFG1_HUMAN	Arf-GAP domain and FG repeat-containing protein 1	AGFG1(T298);	0.892293	0.00222573	0.719265	0.0183485
AGO1_HUMAN	Protein argonaute-1	AGO1(S169);AGO1(Y172);	0.0981645	0.666418	-0.555757	0.0444283
AHDC1_HUMAN	AT-hook DNA-binding motif-containing protein 1	AHDC1(S1403);AHDC1(Y1398);	0.0318652	0.947997	-0.806864	0.048229
AHDC1_HUMAN	AT-hook DNA-binding motif-containing protein 1	AHDC1(T1401);AHDC1(T1405);	0.0318652	0.947997	-0.806864	0.048229
AHDC1_HUMAN	AT-hook DNA-binding motif-containing protein 1	AHDC1(T1074);	-0.924879	0.0122226	-1.01365	0.00617953
AHNK_HUMAN	Neuroblast differentiation-associated protein AHNAK	AHNAK(S508);	0.50648	0.00463994	-0.264361	0.564096
AHNK_HUMAN	Neuroblast differentiation-associated protein AHNAK	AHNAK(M502);AHNAK(S508);	0.50648	0.00463994	-0.264361	0.564096
AHNK_HUMAN	Neuroblast differentiation-associated protein AHNAK	AHNAK(S41);	0.984619	0.00538861	1.6344	0.0892801
AHNK_HUMAN	Neuroblast differentiation-associated protein AHNAK	AHNAK(S3409);	1.15833	0.000352426	1.6642	0.773472
AKA11_HUMAN	A-kinase anchor protein 11	AKAP11(S433);AKAP11(Y424);	0.052362	0.778756	-0.599248	0.0187298
AKA11_HUMAN	A-kinase anchor protein 11	AKAP11(S422);AKAP11(S433);	0.052362	0.778756	-0.599248	0.0187298
AKA11_HUMAN	A-kinase anchor protein 11	AKAP11(S433);AKAP11(Y424);	0.0898576	0.791365	-0.534134	0.0359443
AKA12_HUMAN	A-kinase anchor protein 12	AKAP12(S286);	2.02415	0.0291496	1.23086	0.870921
AKA12_HUMAN	A-kinase anchor protein 12	AKAP12(S1674);	0.173351	0.138552	6.6151	0.00161582
AKA12_HUMAN	A-kinase anchor protein 12	AKAP12(T597);	0.497845	0.0370422	0.549722	0.0355373
AKA12_HUMAN	A-kinase anchor protein 12	AKAP12(S1483);	1.31015	2.04057e-05	1.65015	9.61546e-06
AKA12_HUMAN	A-kinase anchor protein 12	AKAP12(T295);	0.180666	0.47756	1.87221	0.00271481
AKA12_HUMAN	A-kinase anchor protein 12	AKAP12(S283);AKAP12(T285);	1.37342	0.00026964	11.5332	5.77982e-06
AKAP1_HUMAN	A-kinase anchor protein 1, mitochondrial	AKAP1(S150);	0.512393	0.345747	1.32588	0.00735083
AKAP2_HUMAN	A-kinase anchor protein 2	AKAP2(S405);	0.0601422	0.751173	-8.76149	0.0305796
AKP13_HUMAN	A-kinase anchor protein 13	AKAP13(S988);	0.142576	0.50007	-0.356409	0.194323
AKP13_HUMAN	A-kinase anchor protein 13	AKAP13(S1932);	0.102176	0.241228	-0.0503562	0.93532
AKP13_HUMAN	A-kinase anchor protein 13	AKAP13(S1929);AKAP13(S1932);	0.102176	0.241228	-0.0503562	0.93532
ALDOC_HUMAN	Fructose-bisphosphate aldolase C	ALDOC(S45);	1.07541	0.0582756	1.08906	0.016852
ALMS1_HUMAN	Alstrom syndrome protein 1	ALMS1(S2630);	-1.52741	0.0121242	-1.06165	0.306413
ALX1_HUMAN	ALX homeobox protein 1	ALX1(S306);	0.538603	0.0310838	0.893485	0.0461779
AMPD2_HUMAN	AMP deaminase 2	AMPD2(S100);	0.943876	0.00206881	0.754709	0.00410634
AMRA1_HUMAN	Activating molecule in BECN1-regulated autophagy protein 1	AMBRA1(S1204);	-0.599395	0.0935164	-1.0289	0.0038956
AMRA1_HUMAN	Activating molecule in BECN1-regulated autophagy protein 1	AMBRA1(S635);	-0.62595	0.0211176	-1.85291	0.00306165
ANK2_HUMAN	Ankyrin-2	ANK2(T1754);	0.312621	0.192119	2.07709	0.00419005
ANKH1_HUMAN	Ankyrin repeat and KH domain-containing protein 1	ANKHD1(S1679);	-0.0695409	0.690247	-0.612768	0.00608694
ANKL2_HUMAN	Ankyrin repeat and LEM domain-containing protein 2	ANKLE2(S259);	0.275543	0.573343	0.796754	0.0297969
ANLN_HUMAN	Anillin	ANLN(S362);	1.05709	0.00155527	1.78686	1.73732e-05
ANLN_HUMAN	Anillin	ANLN(S792);	0.656439	0.119934	1.64471	0.000443951
ANLN_HUMAN	Anillin	ANLN(M798);ANLN(S792);	0.656439	0.119934	1.64471	0.000443951
ANLN_HUMAN	Anillin	ANLN(S449);	1.07445	0.00334457	1.55747	0.000153267
ANR11_HUMAN	Ankyrin repeat domain-containing protein 11	ANKRD11(S1792);	1.112	0.0277583	1.39281	0.000507987
ANR12_HUMAN	Ankyrin repeat domain-containing protein 12	ANKRD12(T153);	-0.589263	0.0275538	-0.28394	0.43911
ANXA2_HUMAN	Annexin A2	ANXA2(S12);ANXA2P2(S12);	0.788404	0.0435418	1.61087	0.129974
APBA2_HUMAN	Amyloid-beta A4 precursor protein-binding family A member 2	APBA2(S283);	0.4932	0.00449158	0.701549	0.0155989
APBA2_HUMAN	Amyloid-beta A4 precursor protein-binding family A member 2	APBA2(S478);	0.915464	0.544659	2.54495	0.0211283
APC_HUMAN	Adenomatous polyposis coli protein	APC(S2125);	0.395436	0.165691	0.422137	0.160689
APC_HUMAN	Adenomatous polyposis coli protein	APC(S1436);	-0.544667	0.0141515	-0.429069	0.00421578
APC_HUMAN	Adenomatous polyposis coli protein	APC(S2771);	-0.109777	0.701585	0.755521	0.0452488
APC1_HUMAN	Anaphase-promoting complex subunit 1	ANAPC1(S355);	0.548809	0.0125899	0.548118	0.0693013
APC1_HUMAN	Anaphase-promoting complex subunit 1	ANAPC1(S377);	-0.296556	0.241869	-0.648973	0.0195411
APC1_HUMAN	Anaphase-promoting complex subunit 1	ANAPC1(S355);ANAPC1(S362);	1.66434	1.5808e-05	1.73544	0.000788778
APC7_HUMAN	Anaphase-promoting complex subunit 7	ANAPC7(T126);	0.873334	0.00484713	1.81096	0.0944845
APCL_HUMAN	Adenomatous polyposis coli protein 2	APC2(Y2099);	0.915251	0.0378048	0.545243	0.187724
APCL_HUMAN	Adenomatous polyposis coli protein 2	APC2(S2101);	0.915251	0.0378048	0.545243	0.187724
APH1A_HUMAN	Gamma-secretase subunit APH-1A	APH1A(S110);	0.186045	0.552596	0.78617	0.0431285
APLP2_HUMAN	Amyloid-like protein 2	APLP2(S213);	0.138152	0.760151	-1.28821	0.0203905
AR6P4_HUMAN	ADP-ribosylation factor-like protein 6-interacting protein 4	ARL6IP4(S332);	0.732522	0.896263	0.916299	0.0138238
ARAF_HUMAN	Serine/threonine-protein kinase A-Raf	ARAF(S580);RAF1(S619);	-0.0121818	0.576733	0.886563	0.884458
ARAF_HUMAN	Serine/threonine-protein kinase A-Raf	ARAF(S259);	-0.701033	0.00926099	-3.59746	0.0129885
ARBK1_HUMAN	Beta-adrenergic receptor kinase 1	GRK2(S670);	0.57854	0.041378	1.36833	0.0109092
ARC1B_HUMAN	Actin-related protein 2/3 complex subunit 1B	ARPC1B(S310);	0.328724	0.965199	1.60487	0.0336994
ARHG8_HUMAN	Neuroepithelial cell-transforming gene 1 protein	NET1(T29);	0.293371	0.352771	-0.447911	0.289846
ARHG8_HUMAN	Neuroepithelial cell-transforming gene 1 protein	NET1(T545);	1.32133	0.523123	-0.0887788	0.948989
ARHGA_HUMAN	Rho guanine nucleotide exchange factor 10	ARHGEF10(S373);	-1.03079	0.260391	-1.21892	0.12539
ARHGB_HUMAN	Rho guanine nucleotide exchange factor 11	ARHGEF11(S1452);ARHGEF11(S1457);	0.762756	0.000931876	0.815147	0.0109209
ARI1A_HUMAN	AT-rich interactive domain-containing protein 1A	ARID1A(S696);ARID1A(S698);	-0.897535	0.000179039	-0.73287	0.0200307
ARI3B_HUMAN	AT-rich interactive domain-containing protein 3B	ARID3B(T170);	0.316586	0.584165	1.08907	0.0353015
ARID2_HUMAN	AT-rich interactive domain-containing protein 2	ARID2(S689);	-0.548731	0.0228876	-0.056793	0.905617
ARID2_HUMAN	AT-rich interactive domain-containing protein 2	ARID2(T1381);	0.17632	0.955063	1.94126	0.00708969
ARP19_HUMAN	cAMP-regulated phosphoprotein 19	ARPP19(S104);	-0.564941	0.0177997	-0.408899	0.0794267
ASAP1_HUMAN	Arf-GAP with SH3 domain, ANK repeat and PH domain-containing protein 1	ASAP1(T758);	1.37378	0.0348592	2.15367	0.0276854
ASAP1_HUMAN	Arf-GAP with SH3 domain, ANK repeat and PH domain-containing protein 1	ASAP1(S1027);	0.0609166	0.671755	0.846241	0.00136851
ASAP1_HUMAN	Arf-GAP with SH3 domain, ANK repeat and PH domain-containing protein 1	ASAP1(S843);	-0.396625	0.0605914	-1.23955	0.00192765
ASF1B_HUMAN	Histone chaperone ASF1B	ASF1B(T179);	0.0165723	0.903253	-0.573	0.0250944
ASHWN_HUMAN	Ashwin	C2orf49(S189);C2orf49(S193);	-0.194458	0.480897	0.719621	0.0434073
ASHWN_HUMAN	Ashwin	C2orf49(S189);C2orf49(S193);	0.261444	0.222818	1.26704	0.00408152
ASHWN_HUMAN	Ashwin	C2orf49(S182);	0.140808	0.408049	0.597712	0.0113999
ASHWN_HUMAN	Ashwin	C2orf49(S184);C2orf49(S189);C2orf49(S193);	0.0850736	0.72192	0.804525	0.0129483
ASPP2_HUMAN	Apoptosis-stimulating of p53 protein 2	TP53BP2(S561);	0.698896	0.00220119	1.7997	0.00246074
ASSY_HUMAN	Argininosuccinate synthase	ASS1(K165);	-1.38686	0.03682	-4.8269	0.459145
AT7L2_HUMAN	Ataxin-7-like protein 2	ATXN7L2(S575);	-0.328371	0.484928	-0.835016	0.00691918
ATF2_HUMAN	Cyclic AMP-dependent transcription factor ATF-2	ATF2(T69);ATF2(T71);	11.5465	0.0242101	2.04166	0.133063
ATF7_HUMAN	Cyclic AMP-dependent transcription factor ATF-7	ATF7(S424);	9.81515	0.0248001	3.65228	0.0256956
ATG2B_HUMAN	Autophagy-related protein 2 homolog B	ATG2B(S495);	1.43032	0.00083834	2.66385	0.00386231
ATRX_HUMAN	Transcriptional regulator ATRX	ATRX(S92);ATRX(T102);ATRX(S108);	9.76152	0.131541	0	1
ATX2_HUMAN	Ataxin-2	ATXN2(S523);	3.58948	0.0131061	4.3206	0.02319
ATX2L_HUMAN	Ataxin-2-like protein	ATXN2L(S111);	0.296757	0.069866	0.558445	0.000837816
ATX2L_HUMAN	Ataxin-2-like protein	ATXN2L(S391);	0.711618	0.276066	1.22461	0.00105621
AURKB_HUMAN	Aurora kinase B	AURKB(T35);	2.0494	0.0246455	3.77112	0.170556
BAG3_HUMAN	BAG family molecular chaperone regulator 3	BAG3(S283);	-0.160617	0.321964	-0.729817	0.00705898
BAG3_HUMAN	BAG family molecular chaperone regulator 3	BAG3(T285);BAG3(S291);	-0.477871	0.0141083	-0.655315	0.0134219
BAG3_HUMAN	BAG family molecular chaperone regulator 3	BAG3(S283);BAG3(S289);	-0.454863	0.0376003	-0.664414	0.0293387
BASP1_HUMAN	Brain acid soluble protein 1	BASP1(S194);	0.792495	0.00883268	0.904238	0.00432779
BASP1_HUMAN	Brain acid soluble protein 1	BASP1(T36);	0.310663	0.468391	0.280677	0.352301
BAZ1B_HUMAN	Tyrosine-protein kinase BAZ1B	BAZ1B(S349);	-0.187222	0.549921	-1.38891	0.00409441
BAZ1B_HUMAN	Tyrosine-protein kinase BAZ1B	BAZ1B(S699);BAZ1B(S708);	10.5099	0.0242746	0.283803	0.982503
BAZ1B_HUMAN	Tyrosine-protein kinase BAZ1B	BAZ1B(T203);	0.93825	0.056322	0.93057	0.000871921
BAZ2A_HUMAN	Bromodomain adjacent to zinc finger domain protein 2A	BAZ2A(S137);	-0.518247	0.0723522	-0.531238	0.00271473
BAZ2A_HUMAN	Bromodomain adjacent to zinc finger domain protein 2A	BAZ2A(R131);BAZ2A(S137);	-0.518247	0.0723522	-0.531238	0.00271473
BBX_HUMAN	HMG box transcription factor BBX	BBX(S704);	-1.02451	0.0324938	-0.0933227	0.699118
BC11A_HUMAN	B-cell lymphoma/leukemia 11A	BCL11A(S700);	-0.288015	0.133508	-0.522727	0.0401499
BCAR3_HUMAN	Breast cancer anti-estrogen resistance protein 3	BCAR3(S8);	0	1	-0.246868	0.81521
BCL9_HUMAN	B-cell CLL/lymphoma 9 protein	BCL9(S857);	-0.94551	0.00191229	-0.854501	0.00665942
BCL9_HUMAN	B-cell CLL/lymphoma 9 protein	BCL9(S913);BCL9(S917);	-0.754143	0.0190049	-0.11643	0.815194
BCLF1_HUMAN	Bcl-2-associated transcription factor 1	BCLAF1(R645);BCLAF1(S648);	-0.51392	0.103206	0.0937075	0.848913
BCLF1_HUMAN	Bcl-2-associated transcription factor 1	BCLAF1(S496);	1.00205	0.0134477	0.505879	0.249186
BCLF1_HUMAN	Bcl-2-associated transcription factor 1	BCLAF1(S578);	1.43501	0.000691865	1.98541	1.39506e-05
BIRC6_HUMAN	Baculoviral IAP repeat-containing protein 6	BIRC6(T580);	0.352697	0.554052	-0.372163	0.305695
BMP2K_HUMAN	BMP-2-inducible protein kinase	BMP2K(S10);	-0.235745	0.30787	-0.692132	0.0245117
BORA_HUMAN	Protein aurora borealis	BORA(S325);	-0.39525	0.168246	-1.36204	0.000836942
BORG1_HUMAN	Cdc42 effector protein 2	CDC42EP2(T137);CDC42EP2(S141);	0.230685	0.943045	2.09914	0.023194
BPTF_HUMAN	Nucleosome-remodeling factor subunit BPTF	BPTF(T2101);	0.862723	0.0146761	0.470371	0.140431
BPTF_HUMAN	Nucleosome-remodeling factor subunit BPTF	BPTF(S216);	0.305653	0.389745	-0.200743	0.375557
BRAF_HUMAN	Serine/threonine-protein kinase B-raf	BRAF(S750);	-0.269206	0.908924	-1.22148	0.0152717
BRAF_HUMAN	Serine/threonine-protein kinase B-raf	BRAF(S732);	0.297352	0.273826	0.127729	0.653384
BRAS2_HUMAN	Putative uncharacterized protein encoded by BRWD1-AS2	BRWD1-AS2(S73);	1.37741	0.233638	-2.10228	0.0307859
BRE1A_HUMAN	E3 ubiquitin-protein ligase BRE1A	RNF20(S515);	0.825898	0.0610407	1.6401	0.00962365
BRE1A_HUMAN	E3 ubiquitin-protein ligase BRE1A	RNF20(S522);RNF20(S524);	0.966753	0.043469	2.66266	0.10883
BRSK2_HUMAN	Serine/threonine-protein kinase BRSK2	BRSK2(S426);BRSK2(S427);	0.3102	0.569218	2.92727	0.0634084
BRWD1_HUMAN	Bromodomain and WD repeat-containing protein 1	BRWD1(S1482);	-0.131608	0.22062	-0.0580164	0.706611
BSN_HUMAN	Protein bassoon	BSN(S1362);	0.16141	0.250133	0.815693	0.0377224
BSN_HUMAN	Protein bassoon	BSN(S2065);	-0.318514	0.438161	-0.639489	0.0135678
BSN_HUMAN	Protein bassoon	BSN(Y2061);	-0.28803	0.470796	-0.612901	0.0178797
BTF3_HUMAN	Transcription factor BTF3	BTF3(T28);	-0.520581	0.273662	-1.39218	0.019897
BUB1B_HUMAN	Mitotic checkpoint serine/threonine-protein kinase BUB1 beta	BUB1B(S670);	0.446334	0.0871785	0.885598	0.0126098
C2CD3_HUMAN	C2 domain-containing protein 3	C2CD3(S2111);	-0.241305	0.140233	-0.620829	0.0193992
C2CD3_HUMAN	C2 domain-containing protein 3	C2CD3(S2150);	-1.01265	0.272878	-8.15398	0.0313739
CA216_HUMAN	UPF0500 protein C1orf216	C1orf216(S66);	0.792719	0.146294	-0.0251474	0.765297
CA226_HUMAN	Uncharacterized protein C1orf226	C1orf226(S222);C1orf226(S223);	-0.756538	0.889539	1.10268	0.114496
CAC1G_HUMAN	Voltage-dependent T-type calcium channel subunit alpha-1G	BCO1(S352);CACNA1G(S284);DST(S1142);MACF1(S1127);	0.186045	0.552596	0.794594	0.0431823
CAF1A_HUMAN	Chromatin assembly factor 1 subunit A	CHAF1A(T770);	-0.316827	0.156501	-0.57427	0.0484431
CAF1A_HUMAN	Chromatin assembly factor 1 subunit A	CHAF1A(S777);CHAF1A(T778);	0.31306	0.293821	0.99418	0.0163996
CALD1_HUMAN	Caldesmon	CALD1(T753);CALD1(S759);	1.14748	0.0576981	1.66103	0.0143982
CALD1_HUMAN	Caldesmon	CALD1(T751);CALD1(T753);	1.14748	0.0576981	1.66103	0.0143982
CALD1_HUMAN	Caldesmon	CALD1(T726);CALD1(T730);	1.09463	0.000210727	1.32853	0.000737537
CALD1_HUMAN	Caldesmon	CALD1(S724);CALD1(T726);	1.21697	0.00012122	1.44104	0.000736921
CALD1_HUMAN	Caldesmon	CALD1(S724);CALD1(T726);	1.90172	0.00305208	2.27481	0.00286321
CAMP1_HUMAN	Calmodulin-regulated spectrin-associated protein 1	CAMSAP1(T412);	0.75395	0.018941	1.56417	0.213922
CAMP1_HUMAN	Calmodulin-regulated spectrin-associated protein 1	CAMSAP1(T1082);	0.224363	0.313612	0.875824	0.0246507
CAMP2_HUMAN	Calmodulin-regulated spectrin-associated protein 2	CAMSAP2(S1021);	0.291963	0.124665	1.27255	0.00028574
CASC3_HUMAN	Protein CASC3	CASC3(S37);	-0.7062	0.0204247	-0.184425	0.435008
CASC3_HUMAN	Protein CASC3	CASC3(S373);	0.043264	0.919299	0.747215	0.230052
CASC3_HUMAN	Protein CASC3	CASC3(S373);CASC3(S381);	-0.150177	0.574819	1.07335	0.157593
CASL_HUMAN	Enhancer of filamentation 1	NEDD9(T156);	-0.0699594	0.610818	-0.0956571	0.440148
CBX3_HUMAN	Chromobox protein homolog 3	CBX3(S93);CBX3(S95);CBX3(S97);	0.616371	0.0341956	0.855135	0.100862
CBX3_HUMAN	Chromobox protein homolog 3	CBX3(S93);CBX3(S95);CBX3(S97);	1.89985	0.258031	2.9319	0.0294952
CBX5_HUMAN	Chromobox protein homolog 5	CBX5(S92);	0.70164	0.184585	1.89706	0.00957249
CBY1_HUMAN	Protein chibby homolog 1	CBY1(S22);	0.0682712	0.419429	-0.29785	0.44359
CCAR2_HUMAN	Cell cycle and apoptosis regulator protein 2	CCAR2(S124);	0.610881	0.0485091	1.29715	0.00185448
CCD14_HUMAN	Coiled-coil domain-containing protein 14	CCDC14(S798);	-0.566367	0.00150131	-1.00157	0.00159449
CCD14_HUMAN	Coiled-coil domain-containing protein 14	CCDC14(S670);	0.301872	0.318072	0.556799	0.0117681
CCD39_HUMAN	Coiled-coil domain-containing protein 39	CCDC39(T816);	0.650141	0.0177314	0.609478	0.0102441
CCD61_HUMAN	Coiled-coil domain-containing protein 61	CCDC61(T285);	-0.317857	0.260641	0.238013	0.425641
CCD80_HUMAN	Coiled-coil domain-containing protein 80	CCDC80(S565);LRRIQ1(S1536);NCOA4(S264);	0.650141	0.0177314	0.609478	0.0102441
CCD81_HUMAN		CCDC81(S648);JHY(S243);PRSS36(S442);	-0.0111406	0.857291	-0.596241	0.0166712
CCDC9_HUMAN	Coiled-coil domain-containing protein 9	CCDC9(S80);	-0.531827	0.016819	-0.273978	0.217251
CCDC9_HUMAN	Coiled-coil domain-containing protein 9	CCDC9(T83);	-0.694279	0.00291998	-0.237372	0.162865
CCDC9_HUMAN	Coiled-coil domain-containing protein 9	CCDC9(S376);	-0.063358	0.642452	0.447126	0.224287
CCNY_HUMAN	Cyclin-Y	CCNY(S25);	10.5968	0.131601	0.28261	0.410281
CD4_HUMAN		BUB1B(S537);CAAP1(S187);CD4(S440);HSPD1(S247);MTG2(S64);OR4A15(S115);OR4D2(S87);OR5F1(S87);OR6N1(S87);TMEM167B(S36);	0.650141	0.0177314	0.609478	0.0102441
CDC27_HUMAN	Cell division cycle protein 27 homolog	CDC27(S339);	1.09008	0.00928757	1.53315	0.00107806
CDC6_HUMAN	Cell division control protein 6 homolog	CDC6(S54);	-0.184062	0.343178	-0.849488	0.00473027
CDCA2_HUMAN	Cell division cycle-associated protein 2	CDCA2(S98);	0.317833	0.180333	0.624398	0.0204085
CDK12_HUMAN	Cyclin-dependent kinase 12	CDK12(S343);CDK12(S345);	0.846152	0.0412897	0.5797	0.0789499
CDK12_HUMAN	Cyclin-dependent kinase 12	CDK12(T893);	0.318057	0.0457866	-0.552897	0.0380581
CDK13_HUMAN	Cyclin-dependent kinase 13	CDK13(S395);CDK13(Y399);	0.596038	0.0220338	0.943603	0.162102
CDK13_HUMAN	Cyclin-dependent kinase 13	CDK13(S395);CDK13(Y399);	1.32351	0.0057765	0.754355	0.196827
CDR2L_HUMAN	Cerebellar degeneration-related protein 2-like	CDR2L(T154);	-0.181857	0.443824	-0.297566	0.214599
CDV3_HUMAN	Protein CDV3 homolog	CDV3(T182);	1.1995	0.000659215	1.84613	0.000131985
CDV3_HUMAN	Protein CDV3 homolog	CDV3(Y190);	1.20997	0.000448532	1.96587	2.66578e-05
CE024_HUMAN	UPF0461 protein C5orf24	C5orf24(T120);	-0.553078	0.0366674	-0.348657	0.142558
CE024_HUMAN	UPF0461 protein C5orf24	C5orf24(S121);	-0.4565	0.0825089	-0.423976	0.277611
CE030_HUMAN	UNC119-binding protein C5orf30	C5orf30(S167);	-0.419872	0.0507913	-0.860156	0.0312307
CE128_HUMAN	Centrosomal protein of 128 kDa	CEP128(S1052);VPS18(S528);	0.494086	0.143269	-0.0624292	0.742425
CE128_HUMAN	Centrosomal protein of 128 kDa	CEP128(S855);	1.36061	0.00484965	2.96216	0.0408582
CE170_HUMAN	Centrosomal protein of 170 kDa	CEP170(K858);CEP170(T860);	0.440881	0.325413	2.7494	0.0443753
CE170_HUMAN	Centrosomal protein of 170 kDa	CEP170(S866);	0.336464	0.957963	1.55384	0.197673
CE170_HUMAN	Centrosomal protein of 170 kDa	CEP170(S1126);	-0.0138428	0.705569	-0.984683	0.0465125
CE170_HUMAN	Centrosomal protein of 170 kDa	CEP170(S497);	0.849337	0.145851	0.836226	0.708577
CE170_HUMAN	Centrosomal protein of 170 kDa	CEP170(S356);	-0.221527	0.254668	-0.562018	0.000292961
CE170_HUMAN	Centrosomal protein of 170 kDa	CEP170(S312);	1.26415	0.000248444	1.93086	7.35845e-05
CE170_HUMAN	Centrosomal protein of 170 kDa	CEP170(M326);CEP170(M327);CEP170(S312);	1.26415	0.000248444	1.93086	7.35845e-05
CE170_HUMAN	Centrosomal protein of 170 kDa	CEP170(T350);CEP170(S359);	-0.268055	0.0604363	-0.691092	0.00157276
CE170_HUMAN	Centrosomal protein of 170 kDa	CEP170(S1198);	0.608578	0.00700199	0.657699	0.0388143
CE192_HUMAN	Centrosomal protein of 192 kDa	CEP192(S1514);	-0.563174	0.0740795	-1.0234	0.00113608
CENPC_HUMAN	Centromere protein C	CENPC(S176);	-0.118763	0.580863	-1.21596	0.0228277
CENPC_HUMAN	Centromere protein C	CENPC(T69);	-0.296226	0.49951	-0.815837	0.0400213
CENPC_HUMAN	Centromere protein C	CENPC(S535);	-1.4637	0.461468	10.762	0.0225028
CENPF_HUMAN	Centromere protein F	CENPF(S3150);	0.629545	0.000781045	0.88551	0.000829552
CENPF_HUMAN	Centromere protein F	CENPF(S1748);	0.910096	0.000103859	0.68284	0.00579912
CENPF_HUMAN	Centromere protein F	CENPF(T1808);CENPF(T1814);	0.908832	0.0246324	1.62176	0.221283
CENPF_HUMAN	Centromere protein F	CENPF(S255);	1.14624	0.00169705	1.33623	0.000771123
CENPF_HUMAN	Centromere protein F	CENPF(T3177);	-0.394908	0.295582	0.576887	0.0171726
CENPF_HUMAN	Centromere protein F	CENPF(T1756);	0.771925	0.0250989	0.665289	0.0609092
CENPF_HUMAN	Centromere protein F	CENPF(T150);CENPF(T151);	1.38563	0.0723064	4.31945	0.0104035
CENPF_HUMAN	Centromere protein F	CENPF(S876);	1.43896	0.0076298	1.62278	0.0243152
CENPJ_HUMAN	Centromere protein J	CENPJ(S469);	-0.163585	0.601276	-1.42815	0.0199638
CENPV_HUMAN	Centromere protein V	CENPV(S24);	1.76423	0.00428065	0	1
CENPV_HUMAN	Centromere protein V	CENPV(S30);	1.11856	0.0130198	0	1
CEP41_HUMAN	Centrosomal protein of 41 kDa	CEP41(S363);	0.215898	0.587633	0.412551	0.408199
CG043_HUMAN	Uncharacterized protein C7orf43	C7orf43(S519);	-0.636589	0.0330112	-0.247895	0.172669
CHAP1_HUMAN	Chromosome alignment-maintaining phosphoprotein 1	CHAMP1(T221);	1.02103	0.00258514	1.70079	0.00293787
CHAP1_HUMAN	Chromosome alignment-maintaining phosphoprotein 1	CHAMP1(S616);	0.448461	0.150825	1.81361	0.0192735
CHD1_HUMAN	Chromodomain-helicase-DNA-binding protein 1	CHD1(S1699);	-0.63098	0.00972349	-0.479847	0.102615
CHD2_HUMAN	Chromodomain-helicase-DNA-binding protein 2	CHD2(S1364);	0.0268333	0.827208	0.298174	0.285439
CHD3_HUMAN	Chromodomain-helicase-DNA-binding protein 3	CHD3(S324);	-0.0184963	0.852224	0.39399	0.948282
CHD3_HUMAN	Chromodomain-helicase-DNA-binding protein 3	CHD3(Y309);	-0.0852864	0.773828	0.286639	0.988249
CHD7_HUMAN	Chromodomain-helicase-DNA-binding protein 7	CHD7(S2395);	1.98874	0.491744	3.36935	0.0288836
CHD8_HUMAN	Chromodomain-helicase-DNA-binding protein 8	CHD8(S1976);	0.180203	0.337513	-0.221518	0.304385
CHD8_HUMAN	Chromodomain-helicase-DNA-binding protein 8	CHD8(M1962);CHD8(S1976);	0.180203	0.337513	-0.221518	0.304385
CHD8_HUMAN	Chromodomain-helicase-DNA-binding protein 8	CHD8(M1962);CHD8(M1965);CHD8(S1976);	0.180203	0.337513	-0.221518	0.304385
CHD8_HUMAN	Chromodomain-helicase-DNA-binding protein 8	CHD8(S2415);	1.35067	0.00334988	1.20077	0.00969489
CIC_HUMAN	Protein capicua homolog	CIC(S173);	0.248006	0.286051	-0.508335	0.00411253
CIC_HUMAN	Protein capicua homolog	CIC(S285);	-0.158848	0.221529	-0.926519	0.000287513
CING_HUMAN	Cingulin	CGN(S332);	0	1	-0.0896372	0.929443
CK096_HUMAN	Uncharacterized protein C11orf96	C11orf96(S409);	-0.0544141	0.897568	-0.825643	0.0360699
CKAP2_HUMAN	Cytoskeleton-associated protein 2	CKAP2(S614);	1.33505	0.0284707	1.21064	0.0561866
CKAP2_HUMAN	Cytoskeleton-associated protein 2	CKAP2(T623);MROH1(T493);	0.938714	0.15399	1.17882	0.0183431
CLAP2_HUMAN	CLIP-associating protein 2	CLASP2(S359);	-0.273164	0.0506566	-1.05345	0.000222197
CLCC1_HUMAN	Chloride channel CLIC-like protein 1	CLCC1(T434);	0.249081	0.356334	0.507236	0.0452444
CLCC1_HUMAN	Chloride channel CLIC-like protein 1	CLCC1(S464);	10.1182	0.0270851	10.8978	2.871e-05
CLK2_HUMAN	Dual specificity protein kinase CLK2	CLK2(S50);	0.867765	0.879548	1.96652	0.0267651
CLK3_HUMAN	Dual specificity protein kinase CLK3	CLK3(S226);	0.241174	0.224544	0.745502	0.00422983
CLSPN_HUMAN	Claspin	CLSPN(S830);	-0.0100888	0.987892	-1.07881	0.0495596
CLVS2_HUMAN	Clavesin-2	CLVS2(S300);	0.541319	0.0073746	0.0158011	0.861284
CMGA_HUMAN	Chromogranin-A	CHGA(S397);CHGA(S402);	-0.218496	0.958413	-1.09682	0.0145136
CMGA_HUMAN	Chromogranin-A	CHGA(S322);	-5.45706	0.148752	-1.08653	0.00507622
CMGA_HUMAN	Chromogranin-A	CHGA(T146);	1.98485	0.0906891	-1.39824	0.0361412
CND1_HUMAN	Condensin complex subunit 1	NCAPD2(T1339);	0.284244	0.186027	1.09768	0.00688682
CND1_HUMAN	Condensin complex subunit 1	NCAPD2(S585);	0.958826	0.0729632	1.18186	0.015837
CND1_HUMAN	Condensin complex subunit 1	NCAPD2(M589);NCAPD2(S585);	0.958826	0.0729632	1.18186	0.015837
CND2_HUMAN	Condensin complex subunit 2	NCAPH(S78);	1.02272	0.000377601	1.85028	0.00933875
CND2_HUMAN	Condensin complex subunit 2	NCAPH(S87);	0.547167	0.00188559	0.717002	0.044631
CND3_HUMAN	Condensin complex subunit 3	NCAPG(T957);	1.69735	0.0354924	1.31668	0.23198
CNDH2_HUMAN	Condensin-2 complex subunit H2	NCAPH2(S284);	-0.158351	0.414982	-0.298552	0.142835
CNOT2_HUMAN	CCR4-NOT transcription complex subunit 2	CNOT2(S169);	-0.899306	0.0189002	-1.24047	0.0805271
COG2_HUMAN		COG2(T480);	-0.69833	0.00407997	-0.442143	0.379001
COIL_HUMAN	Coilin	COIL(S301);	-0.259151	0.174325	-0.922819	0.0202956
COPA_HUMAN	Coatomer subunit alpha	COPA(S173);	0.401199	0.100305	0.501434	0.0322591
CP072_HUMAN	UPF0472 protein C16orf72	C16orf72(T214);	-1.20377	0.00150477	-0.665351	0.0389892
CPEB4_HUMAN	Cytoplasmic polyadenylation element-binding protein 4	CPEB4(S97);	-5.48639	0.399092	-0.868294	0.0465115
CPIN1_HUMAN	Anamorsin	CIAPIN1(S185);	-0.0197338	0.878149	0.0353907	0.869526
CPLX1_HUMAN	Complexin-1	CPLX1(M86);CPLX1(T95);	12.9709	0.0361417	9.61423	0.134741
CPSF4_HUMAN	Cleavage and polyadenylation specificity factor subunit 4	CPSF4(S211);	0.375652	0.0190604	-0.536022	0.0297861
CRBG3_HUMAN	Very large A-kinase anchor protein	CRYBG3(S346);	-1.0274	0.0389999	0	1
CRBG3_HUMAN	Very large A-kinase anchor protein	CRYBG3(S395);	-0.510567	0.00190071	-1.84795	0.458911
CRCM_HUMAN	Colorectal mutant cancer protein	MCC(S702);	0.867097	0.0105198	1.10583	0.122356
CREB1_HUMAN	Cyclic AMP-responsive element-binding protein 1	CREB1(S114);	-0.347133	0.433781	-1.0308	0.0451001
CREB1_HUMAN	Cyclic AMP-responsive element-binding protein 1	CREB1(S98);CREB1(T100);	2.04969	0.154543	1.15425	0.00807981
CS047_HUMAN	Uncharacterized protein C19orf47	C19orf47(S306);	0.560217	0.0275839	0.366162	0.188743
CSDE1_HUMAN	Cold shock domain-containing protein E1	CSDE1(S116);	0.980318	0.0396421	1.10656	0.00347127
CSPP1_HUMAN	Centrosome and spindle pole-associated protein 1	CSPP1(S901);	-0.111766	0.529511	0.620756	0.0218897
CSPP1_HUMAN	Centrosome and spindle pole-associated protein 1	CSPP1(S459);	-0.0452794	0.755646	2.5479	0.0205233
CSTOS_HUMAN	Protein CUSTOS	C12orf43(S138);	8.31871	0.117416	6.01248	0.548658
CT2NL_HUMAN	CTTNBP2 N-terminal-like protein	CTTNBP2NL(S556);	0.0498502	0.597244	1.17162	3.01012e-07
CTIF_HUMAN	CBP80/20-dependent translation initiation factor	CTIF(T302);	0.794921	0.0493486	1.28854	0.00966521
CTNA2_HUMAN	Catenin alpha-2	CTNNA2(T261);	-11.8075	0.025648	0.876515	0.0900687
CTNA2_HUMAN	Catenin alpha-2	CTNNA2(S901);	1.42783	0.109398	2.07505	0.00576458
CTND1_HUMAN	Catenin delta-1	CTNND1(S861);CTNND1(S862);	0.902306	0.0316548	0.821091	0.0515028
CTRO_HUMAN	Citron Rho-interacting kinase	CIT(S1971);	-0.549437	0.0213275	-0.0122499	0.77699
CTSL2_HUMAN	CTD small phosphatase-like protein 2	CTDSPL2(S50);	1.44808	0.00877355	4.03091	0.0205824
DAB2P_HUMAN	Disabled homolog 2-interacting protein	DAB2IP(K988);DAB2IP(S995);	0.712621	0.0350992	1.09459	0.0109751
DACT3_HUMAN	Dapper homolog 3	DACT3(Y515);	-0.294419	0.269197	-0.976696	0.0254669
DACT3_HUMAN	Dapper homolog 3	DACT3(S522);	-0.294419	0.269197	-0.976696	0.0254669
DBNL_HUMAN	Drebrin-like protein	DBNL(S283);	0.524547	0.0238797	0.935491	0.0216129
DBNL_HUMAN	Drebrin-like protein	DBNL(S269);DBNL(S274);	9.93735	0.018721	0.855543	0.1731
DC1L1_HUMAN	Cytoplasmic dynein 1 light intermediate chain 1	DYNC1LI1(S415);	3.09854	0.018381	-0.783233	0.333018
DC1L1_HUMAN	Cytoplasmic dynein 1 light intermediate chain 1	DYNC1LI1(S398);	0.760698	0.0535466	1.2047	0.00449851
DC1L1_HUMAN	Cytoplasmic dynein 1 light intermediate chain 1	DYNC1LI1(K385);DYNC1LI1(S398);	0.760698	0.0535466	1.2047	0.00449851
DC1L1_HUMAN	Cytoplasmic dynein 1 light intermediate chain 1	DYNC1LI1(S523);	0.994694	0.0100052	1.29377	0.0529717
DC1L1_HUMAN	Cytoplasmic dynein 1 light intermediate chain 1	DYNC1LI1(T513);DYNC1LI1(T515);	1.96932	0.000237903	3.13886	1.2469e-05
DC1L1_HUMAN	Cytoplasmic dynein 1 light intermediate chain 1	DYNC1LI1(T508);	1.12347	0.0315809	1.17194	0.000158589
DC1L1_HUMAN	Cytoplasmic dynein 1 light intermediate chain 1	CDK5R2(S173);DYNC1LI1(S405);VSX1(S22);	-0.986916	0.62468	-1.24384	0.0656208
DCAF6_HUMAN	DDB1- and CUL4-associated factor 6	DCAF6(S336);	0.924524	0.00392048	1.53666	5.81179e-05
DCAF6_HUMAN	DDB1- and CUL4-associated factor 6	DCAF6(M342);DCAF6(S336);	0.924524	0.00392048	1.53666	5.81179e-05
DCLK1_HUMAN	Serine/threonine-protein kinase DCLK1	DCLK1(S332);	0.91599	0.303155	0.539248	0.000149267
DCNL5_HUMAN	DCN1-like protein 5	DCUN1D5(S9);	0.311849	0.239479	0.579788	0.0110117
DCP1A_HUMAN	mRNA-decapping enzyme 1A	DCP1A(T401);	0.478694	0.0139704	0.70231	0.0149807
DDI2_HUMAN	Protein DDI1 homolog 2	DDI2(T115);	0.0143385	0.893629	0.535667	0.0194054
DDX17_HUMAN	Probable ATP-dependent RNA helicase DDX17	DDX17(S52);	0.924082	0.00239222	1.02827	0.0150717
DDX20_HUMAN	Probable ATP-dependent RNA helicase DDX20	DDX20(S549);	0.549602	0.0390407	1.35769	0.000663126
DDX3X_HUMAN	ATP-dependent RNA helicase DDX3X	DDX3X(S90);	0.605861	0.017845	0.24302	0.35394
DDX3X_HUMAN	ATP-dependent RNA helicase DDX3X	DDX3X(S594);DDX3Y(S592);	0.666206	0.00556788	0.180213	0.524595
DDX3Y_HUMAN	ATP-dependent RNA helicase DDX3Y	DDX3Y(S592);	0.666206	0.00556788	0.180213	0.524595
DDX42_HUMAN	ATP-dependent RNA helicase DDX42	DDX42(S96);	0.462195	0.418617	0.00539843	0.996271
DDX42_HUMAN	ATP-dependent RNA helicase DDX42	DDX42(S736);DDX42(S739);	1.06896	0.00103139	2.40565	0.000535489
DDX42_HUMAN	ATP-dependent RNA helicase DDX42	DDX42(T732);	0.778469	0.0155267	1.13237	0.039497
DEN2A_HUMAN	DENN domain-containing protein 2A	DENND2A(S246);	-0.0416104	0.984358	0.128605	0.966874
DEN4C_HUMAN	DENN domain-containing protein 4C	DENND4C(S1332);DENND4C(S1333);	0.00958605	0.97714	-0.970208	0.0184768
DEN4C_HUMAN	DENN domain-containing protein 4C	DENND4C(S1225);	0.827646	0.160978	2.27453	0.00223864
DEN5A_HUMAN	DENN domain-containing protein 5A	DENND5A(S193);	1.24616	6.4547e-05	1.45538	0.00241127
DEP1A_HUMAN	DEP domain-containing protein 1A	DEPDC1(S512);	-0.6555	0.32777	-3.30391	0.0115832
DGCR8_HUMAN	Microprocessor complex subunit DGCR8	DGCR8(S109);	0.19522	0.60077	0.554798	0.0269163
DHR13_HUMAN	Dehydrogenase/reductase SDR family member 13	DHRS13(S334);	-7.88066	0.388125	-2.14639	0.198331
DHX57_HUMAN	Putative ATP-dependent RNA helicase DHX57	DHX57(S77);	-0.28717	0.913884	1.22358	0.0517719
DI3L2_HUMAN	DIS3-like exonuclease 2	DIS3L2(S31);	0.457123	0.0175132	0.852802	0.0092287
DIDO1_HUMAN	Death-inducer obliterator 1	DIDO1(S1456);	0.497579	0.119277	0.850929	0.0463124
DIP2B_HUMAN	Disco-interacting protein 2 homolog B	DIP2B(T71);	2.94877	0.045495	5.55085	0.270704
DLG1_HUMAN	Disks large homolog 1	DLG1(S689);	12.1016	0.024294	0.0405254	0.993475
DLG5_HUMAN	Disks large homolog 5	DLG5(S1254);	-0.845629	0.000427162	-1.53625	0.45164
DLGP4_HUMAN	Disks large-associated protein 4	DLGAP1(S406);DLGAP2(S570);DLGAP3(S502);DLGAP4(S512);	-0.500205	0.040979	-0.893747	0.0248601
DLGP5_HUMAN	Disks large-associated protein 5	DLGAP5(S556);	0.178033	0.424662	0.909191	0.0172048
DLGP5_HUMAN	Disks large-associated protein 5	DLGAP5(S689);	1.21291	0.0442619	1.29576	0.0434695
DMAP1_HUMAN	DNA methyltransferase 1-associated protein 1	DMAP1(S448);	-0.155119	0.234416	-0.586541	0.0189066
DMWD_HUMAN	Dystrophia myotonica WD repeat-containing protein	DMWD(S545);	-0.0797568	0.649478	-0.922252	0.0477714
DNJB6_HUMAN	DnaJ homolog subfamily B member 6	DNAJB6(S277);	-0.136154	0.615368	1.98734	0.0454953
DNLI3_HUMAN	DNA ligase 3	LIG3(T209);	-0.0286992	0.792044	-1.08771	0.00438666
DOCK4_HUMAN	Dedicator of cytokinesis protein 4	DOCK4(T1804);	-0.571362	0.0178339	0.00598452	0.933192
DOCK7_HUMAN	Dedicator of cytokinesis protein 7	DOCK7(S894);DOCK7(S896);	0.942285	0.039726	0.553403	0.593457
DOCK7_HUMAN	Dedicator of cytokinesis protein 7	DOCK7(S910);	0.0194168	0.941809	-0.820013	0.0139023
DOCK7_HUMAN	Dedicator of cytokinesis protein 7	DOCK7(S2129);	0.837427	0.133856	1.08906	0.016852
DOCK7_HUMAN	Dedicator of cytokinesis protein 7	DOCK7(S894);DOCK7(S896);	1.05692	0.00270117	0.954469	0.000986061
DOCK9_HUMAN	Dedicator of cytokinesis protein 9	DOCK9(S21);	1.97245	0.0128787	-0.183179	0.567141
DOT1L_HUMAN	Histone-lysine N-methyltransferase, H3 lysine-79 specific	DOT1L(S1001);	-0.32645	0.0396065	-0.66127	0.00634378
DOT1L_HUMAN	Histone-lysine N-methyltransferase, H3 lysine-79 specific	DOT1L(S1001);DOT1L(S1009);	-0.355674	0.0321823	-0.924177	0.00151416
DOT1L_HUMAN	Histone-lysine N-methyltransferase, H3 lysine-79 specific	DOT1L(S297);	0.551951	0.0176915	0.28249	0.242513
DP13A_HUMAN	DCC-interacting protein 13-alpha	APPL1(T399);	-0.223913	0.283692	-0.684015	0.0387018
DPOA2_HUMAN	DNA polymerase alpha subunit B	POLA2(S147);POLA2(S149);	0.0971646	0.805751	1.15717	0.0248484
DPOD2_HUMAN	DNA polymerase delta subunit 2	POLD2(S18);	1.50307	0.00408316	1.67454	0.00770748
DPYL2_HUMAN	Dihydropyrimidinase-related protein 2	DPYSL2(S542);	1.35243	0.00652072	1.22162	0.0488443
DPYL2_HUMAN	Dihydropyrimidinase-related protein 2	DPYSL2(S507);	0.506741	0.000111318	0.131717	0.489337
DPYL3_HUMAN	Dihydropyrimidinase-related protein 3	DPYSL3(T543);	2.0413	0.00342261	0.29335	0.537143
DPYL5_HUMAN	Dihydropyrimidinase-related protein 5	DPYSL5(T509);	1.52405	2.09384e-05	1.79017	0.000113605
DPYL5_HUMAN	Dihydropyrimidinase-related protein 5	DPYSL5(T520);	0.793563	0.000704769	0.878437	0.00121639
DPYL5_HUMAN	Dihydropyrimidinase-related protein 5	DPYSL5(T509);DPYSL5(T514);	5.27032	0.00514578	1.71854	0.0120413
DREB_HUMAN	Drebrin	DBN1(S272);	0.12734	0.439252	0.182337	0.504988
DREB_HUMAN	Drebrin	DBN1(S141);	-0.00978102	0.884299	-0.139699	0.450489
DSRAD_HUMAN	Double-stranded RNA-specific adenosine deaminase	ADAR(S605);	0.481351	0.0757333	1.21429	0.0011731
DSRAD_HUMAN	Double-stranded RNA-specific adenosine deaminase	ADAR(T596);	0.690501	0.0541797	1.1398	0.0183631
DTBP1_HUMAN	Dysbindin	DTNBP1(S316);DTNBP1(S321);	0.180608	0.866846	0.741307	0.347879
DTL_HUMAN	Denticleless protein homolog	DTL(S487);	0.268281	0.444074	0.103193	0.827258
DTL_HUMAN	Denticleless protein homolog	DTL(S453);	-0.160821	0.344798	-1.75457	0.00249069
DTL_HUMAN	Denticleless protein homolog	DTL(S485);DTL(S488);	-0.0172264	0.847607	-0.750833	0.0280118
DTL_HUMAN	Denticleless protein homolog	DTL(S425);	-0.413342	0.151083	-1.77487	0.00173807
DTL_HUMAN	Denticleless protein homolog	DTL(S490);	-0.694488	0.0396866	-3.25333	0.0615379
DUS3L_HUMAN	tRNA-dihydrouridine(47) synthase [NAD(P)(+)]-like	DUS3L(S236);	0.394676	0.312033	0.738662	0.00714899
DYN1_HUMAN	Dynamin-1	DNM1(S817);	1.16411	0.000574618	2.91979	0.086189
DYR1A_HUMAN	Dual specificity tyrosine-phosphorylation-regulated kinase 1A	DYRK1A(Y321);DYRK1B(Y273);	-0.124676	0.480857	-0.611154	0.0103865
E2F7_HUMAN	Transcription factor E2F7	E2F7(S92);	-0.405144	0.359481	-10.175	2.64899e-07
E2F8_HUMAN	Transcription factor E2F8	E2F8(S71);	-0.119131	0.716996	-1.72095	0.0471838
E41L2_HUMAN	Band 4.1-like protein 2	EPB41L2(Y88);	-0.112083	0.566736	-0.146373	0.891269
E41L3_HUMAN	Band 4.1-like protein 3	EPB41L3(T761);EPB41L3(S762);	0.743612	0.311471	-0.0404143	0.852443
E41L5_HUMAN	Band 4.1-like protein 5	EPB41L5(S517);	0.2398	0.390131	-1.06268	0.0444723
E41L5_HUMAN	Band 4.1-like protein 5	EPB41L5(K510);EPB41L5(M514);EPB41L5(S517);	0.2398	0.390131	-1.06268	0.0444723
EDC4_HUMAN	Enhancer of mRNA-decapping protein 4	EDC4(T693);	0.790288	0.0475419	1.45156	0.0292355
EF1G_HUMAN	Elongation factor 1-gamma	EEF1G(R181);	-0.438025	0.318782	-0.426937	0.950938
EF2K_HUMAN	Eukaryotic elongation factor 2 kinase	EEF2K(S74);EEF2K(Y69);	-0.273106	0.274423	-1.30531	0.0375945
EF2K_HUMAN	Eukaryotic elongation factor 2 kinase	EEF2K(S70);EEF2K(Y69);	-0.273106	0.274423	-1.30531	0.0375945
EF2K_HUMAN	Eukaryotic elongation factor 2 kinase	EEF2K(S71);	-0.313385	0.170505	-1.13027	0.0414789
EFCB5_HUMAN	EF-hand calcium-binding domain-containing protein 5	EFCAB5(S77);	1.14875	0.0516714	0.799996	0.0055162
EFNB2_HUMAN	Ephrin-B2	EFNB2(S260);	-2.22526	0.0314368	6.01352	0.274987
EFS_HUMAN	Embryonal Fyn-associated substrate	EFS(S323);	-0.260116	0.27075	-6.64062	0.0484795
EFS_HUMAN	Embryonal Fyn-associated substrate	EFS(S319);EFS(S323);	-0.260116	0.27075	-6.64062	0.0484795
EHBP1_HUMAN	EH domain-binding protein 1	EHBP1(S751);	-1.13677	0.0381357	-3.0132	0.154599
EHBP1_HUMAN	EH domain-binding protein 1	EHBP1(S377);	-0.388565	0.121411	-0.298325	0.00290475
EHMT2_HUMAN	Histone-lysine N-methyltransferase EHMT2	EHMT2(S119);	-0.171142	0.348469	-0.732182	0.000119305
EHMT2_HUMAN	Histone-lysine N-methyltransferase EHMT2	EHMT2(S350);	-0.170148	0.757459	2.44397	0.0220365
EIF3A_HUMAN	Eukaryotic translation initiation factor 3 subunit A	EIF3A(S1336);	-0.0547334	0.750772	-0.61103	0.025677
EIF3A_HUMAN	Eukaryotic translation initiation factor 3 subunit A	EIF3A(S1188);	-0.308166	0.119004	-0.761251	0.0412083
EIF3A_HUMAN	Eukaryotic translation initiation factor 3 subunit A	EIF3A(S584);	-0.744799	0.305495	-1.23716	0.0248893
EIF3J_HUMAN	Eukaryotic translation initiation factor 3 subunit J	EIF3J(T109);	0.358841	0.00848674	1.01113	0.00288785
EIFCL_HUMAN	Eukaryotic translation initiation factor 3 subunit C-like protein	EIF3C(S18);EIF3CL(S18);	-0.62615	0.192913	-2.14239	0.000664214
EIFCL_HUMAN	Eukaryotic translation initiation factor 3 subunit C-like protein	EIF3C(S16);EIF3C(S18);EIF3CL(S16);EIF3CL(S18);	-0.62615	0.192913	-2.14239	0.000664214
ELF2_HUMAN	ETS-related transcription factor Elf-2	ELF2(T407);	0.914908	0.00846024	0.96568	0.021233
ELOA1_HUMAN	Elongin-A	ELOA(S410);	0.340379	0.475871	0.584963	0.0435537
ELP1_HUMAN	Elongator complex protein 1	ELP1(S471);	-0.143771	0.511275	-0.747298	0.0153833
ELYS_HUMAN	Protein ELYS	AHCTF1(S1218);	-0.194837	0.377322	-1.28565	0.00191066
ELYS_HUMAN	Protein ELYS	AHCTF1(S1142);	-0.0972972	0.684035	-0.695499	0.0363132
ELYS_HUMAN	Protein ELYS	AHCTF1(S1541);	-0.255073	0.0305196	-0.585096	0.0317857
ELYS_HUMAN	Protein ELYS	AHCTF1(S2222);AHCTF1(S2226);	0.873916	0.0068992	0.810786	0.0609984
EMAL3_HUMAN	Echinoderm microtubule-associated protein-like 3	EML3(T881);	0.382697	0.156446	0.537396	0.00263874
ENAH_HUMAN	Protein enabled homolog	ENAH(S488);	0.756006	0.0259712	0.841552	0.104302
ENL_HUMAN	Protein ENL	MLLT1(S444);	-1.25035	0.482955	-9.40784	4.49971e-07
ENSA_HUMAN	Alpha-endosulfine	ARPP19(Y59);ENSA(Y64);	0.507045	0.0221096	-0.0428535	0.802423
ENSA_HUMAN	Alpha-endosulfine	ARPP19(S62);ENSA(S67);	0.507045	0.0221096	-0.0428535	0.802423
ENTR1_HUMAN	Endosome-associated-trafficking regulator 1	SDCCAG3(S247);SDCCAG3(S249);	-0.293396	0.12342	-0.587549	0.0330216
EP15R_HUMAN	Epidermal growth factor receptor substrate 15-like 1	EPS15L1(S238);EPS15L1(S255);	0.0245977	0.891217	-0.0406474	0.715923
EP400_HUMAN	E1A-binding protein p400	EP400(T3152);	-0.863982	0.00116251	-1.16405	0.260311
EP400_HUMAN	E1A-binding protein p400	EP400(S736);	-0.351912	0.288835	-0.611989	0.0219543
EPN1_HUMAN	Epsin-1	EPN1(S435);	0.182319	0.490108	0.879624	0.000984992
EPN1_HUMAN	Epsin-1	EPN1(M441);EPN1(S435);	0.182319	0.490108	0.879624	0.000984992
EPS15_HUMAN	Epidermal growth factor receptor substrate 15	EPS15(S323);	0.354393	0.0424925	1.06739	0.0325883
EPS15_HUMAN	Epidermal growth factor receptor substrate 15	EPS15(T777);	1.09272	0.00698307	0.466847	0.0822419
EPS15_HUMAN	Epidermal growth factor receptor substrate 15	EPS15(S796);	0.474583	0.205809	1.13667	0.00307668
ERC6L_HUMAN	DNA excision repair protein ERCC-6-like	ERCC6L(S995);	1.01608	0.289917	1.10864	0.0172481
ESCO2_HUMAN	N-acetyltransferase ESCO2	ESCO2(S505);	0.796805	1.05084e-05	0.689959	0.0202452
ESCO2_HUMAN	N-acetyltransferase ESCO2	ESCO2(S512);	0.989066	0.00264655	1.05097	0.0116528
EVL_HUMAN	Ena/VASP-like protein	EVL(S329);	0.533265	0.0642543	0.762369	0.020606
EXO1_HUMAN	Exonuclease 1	EXO1(S509);	-1.73753	0.144155	-3.87823	0.00656621
EXO1_HUMAN	Exonuclease 1	EXO1(T596);	0.29534	0.221145	0.397439	0.374623
EYA1_HUMAN	Eyes absent homolog 1	EYA1(S19);	-0.728008	0.0288451	-0.156528	0.488759
EYA3_HUMAN	Eyes absent homolog 3	EYA3(T269);	-0.179013	0.482863	-1.05215	0.00943258
F110A_HUMAN	Protein FAM110A	FAM110A(S238);	2.08444	0.00386311	4.89062	0.015212
F110B_HUMAN	Protein FAM110B	FAM110B(S301);	0.141249	0.450281	-0.512875	0.360454
F117A_HUMAN	Protein FAM117A	FAM117A(S207);	-0.0476273	0.707223	-0.738091	0.0165752
F117B_HUMAN	Protein FAM117B	FAM117B(T108);	0.150906	0.37552	-0.558999	0.0240505
F117B_HUMAN	Protein FAM117B	FAM117B(T111);	0.204831	0.166739	-0.499721	0.00951322
F169A_HUMAN	Soluble lamin-associated protein of 75 kDa	FAM169A(S527);	-0.956443	0.0123869	0.477195	0.565212
F1711_HUMAN	Protein FAM171A1	FAM171A1(T448);	2.69305	0.0193935	1.16599	0.534282
F193A_HUMAN	Protein FAM193A	FAM193A(S1144);	-0.0682974	0.404872	-0.577767	0.0113353
F207A_HUMAN	Protein FAM207A	FAM207A(S203);	0.948926	4.86482e-05	1.46114	8.50738e-06
FA47A_HUMAN	Protein FAM47A	ALDH5A1(S121);ALDH5A1(S122);DUSP27(S965);DUSP27(S966);FAM47A(S258);FAM47A(S259);ZNF75A(S286);ZNF75A(S287);ZNF75D(S490);ZNF75D(S491);	-0.954456	0.0728692	-1.39394	0.0167266
FA53B_HUMAN	Protein FAM53B	FAM53B(S169);	-0.224376	0.0825495	-0.647119	0.0190274
FA53B_HUMAN	Protein FAM53B	FAM53B(S268);	-0.557482	0.0218666	-0.755805	0.0216049
FA53C_HUMAN	Protein FAM53C	FAM53C(S232);FAM53C(S236);	0.127952	0.50549	0.0946195	0.741411
FA83B_HUMAN	Protein FAM83B	FAM83B(S766);	0.0875696	0.626798	-0.516798	0.0496217
FAK1_HUMAN	Focal adhesion kinase 1	PTK2(S910);	0.308796	0.00156707	0.97547	0.0129143
FANCJ_HUMAN	Fanconi anemia group J protein	BRIP1(S1237);	-0.998844	0.00759018	-0.611718	0.0652445
FARP2_HUMAN	FERM, ARHGEF and pleckstrin domain-containing protein 2	FARP2(S387);	0.786769	0.000436562	0.857703	0.0258194
FAS_HUMAN	Fatty acid synthase	FASN(T1407);	0.27028	0.0479011	-0.167781	0.604771
FBSL_HUMAN	Fibrosin-1-like protein	FBRSL1(Y1033);	0.0259952	0.994585	-0.732472	0.0111757
FBSL_HUMAN	Fibrosin-1-like protein	FBRSL1(S1036);	0.0259952	0.994585	-0.732472	0.0111757
FBX11_HUMAN	F-box only protein 11	FBXO11(S97);	-0.476435	0.603693	-0.0742472	0.997465
FBX21_HUMAN	F-box only protein 21	FBXO21(S118);	0.501817	0.0164935	0.706153	0.00604966
FBX21_HUMAN	F-box only protein 21	FBXO21(S116);FBXO21(S118);	0.501817	0.0164935	0.706153	0.00604966
FCHO2_HUMAN	F-BAR domain only protein 2	FCHO2(S478);FCHO2(S488);	0.064999	0.80348	-0.20595	0.432949
FCHO2_HUMAN	F-BAR domain only protein 2	FCHO2(S478);FCHO2(S488);	0.0207846	0.954439	-0.377235	0.192724
FHOD1_HUMAN	FH1/FH2 domain-containing protein 1	FHOD1(S523);	0.32973	0.0808453	0.711401	0.00260981
FIGL2_HUMAN	Putative fidgetin-like protein 2	FIGNL2(Y338);	1.13358	0.494993	2.07308	0.00425919
FIGL2_HUMAN	Putative fidgetin-like protein 2	FIGNL2(S335);	1.13358	0.494993	2.07308	0.00425919
FLNB_HUMAN	Filamin-B	FLNB(T980);	1.15667	2.66996e-05	1.65221	0.000147561
FMN2_HUMAN	Formin-2	FMN2(S404);	0.0796704	0.826199	-1.08859	0.0379431
FND3B_HUMAN	Fibronectin type III domain-containing protein 3B	FNDC3B(S208);	0.225752	0.584901	-0.662516	0.0217358
FNIP2_HUMAN	Folliculin-interacting protein 2	FNIP2(T214);	-0.649036	0.0645381	-0.572712	0.00720705
FOG1_HUMAN	Zinc finger protein ZFPM1	ZFPM1(T894);	0.096246	0.683692	-0.547656	0.0353464
FOG2_HUMAN	Zinc finger protein ZFPM2	ZFPM2(S904);	-0.649269	0.0427422	-0.799622	0.0197332
FOXJ3_HUMAN	Forkhead box protein J3	FOXJ3(Y214);	-0.821499	0.0243227	-0.66421	0.167585
FOXJ3_HUMAN	Forkhead box protein J3	FOXJ3(S221);	-0.821499	0.0243227	-0.66421	0.167585
FOXK1_HUMAN	Forkhead box protein K1	FOXK1(T436);FOXK1(S441);FOXK1(S445);	0.560018	0.0409794	0.207353	0.372834
FOXK2_HUMAN	Forkhead box protein K2	FOXK2(S432);	0.271013	0.205261	-0.185323	0.553073
FOXO3_HUMAN	Forkhead box protein O3	FOXO3(S280);	8.81266	0.0246512	-0.0434571	0.449376
FPPS_HUMAN	Farnesyl pyrophosphate synthase	FDPS(M99);	-0.505085	0.0468491	-0.613118	0.941554
FRM4A_HUMAN	FERM domain-containing protein 4A	FRMD4A(S694);	-0.131303	0.56347	1.63981	0.0312197
FRMD8_HUMAN	FERM domain-containing protein 8	FRMD8(T437);	0.0480054	0.777224	-0.83884	0.000299651
FRYL_HUMAN	Protein furry homolog-like	FRYL(S2272);	0.314429	0.0754321	1.07245	4.03333e-05
FRYL_HUMAN	Protein furry homolog-like	FRYL(T2547);	1.17477	0.888472	0	1
FUBP1_HUMAN	Far upstream element-binding protein 1	FUBP1(S140);	0.531708	0.0864865	1.54419	0.000983963
FUBP2_HUMAN	Far upstream element-binding protein 2	KHSRP(S99);	0.964705	0.00284818	1.04416	0.001721
FUBP2_HUMAN	Far upstream element-binding protein 2	KHSRP(T94);	0.728605	0.0322211	1.50243	0.000408321
FWCH2_HUMAN	FLYWCH family member 2	FLYWCH2(T26);	-0.578195	0.00991478	-0.73204	0.00121467
FWCH2_HUMAN	FLYWCH family member 2	FLYWCH2(S17);	-0.909774	0.0010672	0	1
FXR1_HUMAN	Fragile X mental retardation syndrome-related protein 1	FXR1(S592);	0.134171	0.598962	0.91603	0.0108263
FXR1_HUMAN	Fragile X mental retardation syndrome-related protein 1	FXR1(S463);FXR2(S505);	-8.02768	0.0237492	2.00248	0.146331
FXR1_HUMAN	Fragile X mental retardation syndrome-related protein 1	FXR1(S409);FXR1(Y399);	0.972379	0.0556944	1.44444	0.0485669
FXR1_HUMAN	Fragile X mental retardation syndrome-related protein 1	FXR1(S409);FXR1(Y399);	0.94029	0.0637787	1.41693	0.0434887
FXR1_HUMAN	Fragile X mental retardation syndrome-related protein 1	FXR1(T483);FXR1(S485);	1.57758	0.0325679	2.15453	0.0140577
FXR1_HUMAN	Fragile X mental retardation syndrome-related protein 1	FXR1(T488);	0.0986245	0.837347	1.41595	0.0304321
FXR1_HUMAN	Fragile X mental retardation syndrome-related protein 1	FXR1(S420);FXR1(S423);	1.03275	0.0988059	2.14806	0.032702
FXR1_HUMAN	Fragile X mental retardation syndrome-related protein 1	FXR1(T488);FXR1(T491);	9.2423	0.131484	4.36847	0.00879046
FXR2_HUMAN	Fragile X mental retardation syndrome-related protein 2	FXR2(Y409);	0.676238	0.0369427	0.461487	0.127597
FYV1_HUMAN	1-phosphatidylinositol 3-phosphate 5-kinase	PIKFYVE(S299);	-0.413928	0.218633	-0.776377	0.0467035
GAB2_HUMAN	GRB2-associated-binding protein 2	GAB2(S212);	-0.0812652	0.786495	-0.939715	0.00733069
GAB2_HUMAN	GRB2-associated-binding protein 2	GAB2(S422);	1.32273	0.0212573	0.837367	0.277972
GAG2A_HUMAN	G antigen 2A	GAGE13(T40);GAGE2A(T39);GAGE2B(T39);GAGE2D(T39);	0	1	1.82022	0.00412446
GAG2A_HUMAN	G antigen 2A	GAGE13(M23);GAGE13(M27);GAGE13(T40);GAGE2A(M22);GAGE2A(M26);GAGE2A(T39);GAGE2B(M22);GAGE2B(M26);GAGE2B(T39);GAGE2D(M22);GAGE2D(M26);GAGE2D(T39);	0	1	1.82022	0.00412446
GALA_HUMAN	Galanin peptides	GAL(S123);	-0.305292	0.292885	-1.20145	0.00105007
GALA_HUMAN	Galanin peptides	GAL(S116);	-0.522612	0.347135	-1.38285	0.0496494
GANP_HUMAN	Germinal-center associated nuclear protein	MCM3AP(T530);	1.08932	0.0230458	1.32493	0.0431025
GAPD1_HUMAN	GTPase-activating protein and VPS9 domain-containing protein 1	GAPVD1(T562);GAPVD1(S566);	-0.401956	0.342201	0.121306	0.650437
GBF1_HUMAN	Golgi-specific brefeldin A-resistance guanine nucleotide exchange factor 1	GBF1(S1778);	-0.587944	0.266359	1.21172	0.0479277
GBF1_HUMAN	Golgi-specific brefeldin A-resistance guanine nucleotide exchange factor 1	GBF1(S1773);	-0.0866493	0.274789	0.531165	0.0198673
GEMI_HUMAN	Geminin	GMNN(T59);	0.650295	0.0672413	0.842109	0.0143237
GEPH_HUMAN	Gephyrin	GPHN(S283);	0.619342	0.167443	1.08683	0.0169956
GFPT1_HUMAN	Glutamine--fructose-6-phosphate aminotransferase [isomerizing] 1	GFPT1(T263);	-0.153805	0.0254412	-0.537696	0.0373895
GGYF2_HUMAN	GRB10-interacting GYF protein 2	GIGYF2(K1015);	-0.732841	0.02147	0.626129	0.274474
GGYF2_HUMAN	GRB10-interacting GYF protein 2	GIGYF2(T188);	1.52237	4.44543e-05	1.60614	0.000302274
GLCI1_HUMAN	Glucocorticoid-induced transcript 1 protein	GLCCI1(S486);	0.575613	0.00990695	0.721722	0.0424974
GLCI1_HUMAN	Glucocorticoid-induced transcript 1 protein	GLCCI1(S258);	-0.113684	0.630723	0.596689	0.323941
GNL3_HUMAN	Guanine nucleotide-binding protein-like 3	GNL3(S529);	0.686228	0.00992078	0.740704	0.00980312
GOGA4_HUMAN	Golgin subfamily A member 4	GOLGA4(S29);	0.11659	0.802237	-0.249893	0.969069
GOR_HUMAN		REXO1L1P(M358);REXO1L1P(S362);	-0.688739	0.00417465	-0.813137	0.00142961
GORS2_HUMAN	Golgi reassembly-stacking protein 2	GORASP2(T418);	-0.227987	0.447869	-0.074528	0.938509
GORS2_HUMAN	Golgi reassembly-stacking protein 2	GORASP2(T222);	-0.176098	0.47571	3.21231	0.000106654
GPR98_HUMAN		GPR98(S4138);	-0.6555	0.32777	-3.30391	0.0115832
GPTC2_HUMAN	G patch domain-containing protein 2	GPATCH2(S146);	-1.13655	0.50093	12.454	4.08291e-06
GRB10_HUMAN	Growth factor receptor-bound protein 10	GRB10(S431);	-0.330574	0.467624	-1.67229	0.0273129
GREB1_HUMAN	Protein GREB1	GREB1(T1197);	0.0230541	0.905539	-0.785784	0.047681
GRIN1_HUMAN	G protein-regulated inducer of neurite outgrowth 1	GPRIN1(S850);	-0.483659	0.260318	1.38387	0.0514143
GRIN1_HUMAN	G protein-regulated inducer of neurite outgrowth 1	GPRIN1(S608);	-0.0992244	0.74419	-0.622285	0.0128029
GRIN1_HUMAN	G protein-regulated inducer of neurite outgrowth 1	GPRIN1(S615);	-0.0440375	0.913307	-0.780344	0.0398086
GRIN1_HUMAN	G protein-regulated inducer of neurite outgrowth 1	GPRIN1(S870);	1.07388	0.0198397	1.43842	0.00856192
GRIN1_HUMAN	G protein-regulated inducer of neurite outgrowth 1	GPRIN1(M876);GPRIN1(S870);	1.07388	0.0198397	1.43842	0.00856192
GRIN1_HUMAN	G protein-regulated inducer of neurite outgrowth 1	GPRIN1(S799);	0.71336	0.338962	1.18176	0.0223211
GRK5_HUMAN	G protein-coupled receptor kinase 5	GRK5(S484);GRK6(S484);	0.129184	0.745364	-0.5888	0.0486815
GSE1_HUMAN	Genetic suppressor element 1	GSE1(T1094);	0.544603	0.0023661	0.488988	0.347792
GSK3B_HUMAN	Glycogen synthase kinase-3 beta	GSK3B(T392);	7.1838	0.132832	10.2851	6.97653e-07
GSK3B_HUMAN	Glycogen synthase kinase-3 beta	GSK3B(T395);	1.24801	0.00429064	1.8358	5.33363e-05
GTF2I_HUMAN	General transcription factor II-I	GTF2I(T413);	0.228744	0.275301	-0.0168171	0.759732
GTF2I_HUMAN	General transcription factor II-I	GTF2I(S517);	0.427834	0.282948	0.662042	0.0314791
GTSE1_HUMAN	G2 and S phase-expressed protein 1	GTSE1(T479);	0.993813	0.936366	1.72732	0.00370498
GTSE1_HUMAN	G2 and S phase-expressed protein 1	GTSE1(S592);	0.705236	0.0467728	0.731296	0.0160447
GTSE1_HUMAN	G2 and S phase-expressed protein 1	GTSE1(S580);GTSE1(S583);GTSE1(S592);	0.705236	0.0467728	0.731296	0.0160447
GTSE1_HUMAN	G2 and S phase-expressed protein 1	GTSE1(S536);	0.697971	0.000361053	0.46	0.227687
GTSE1_HUMAN	G2 and S phase-expressed protein 1	GTSE1(S167);	1.11223	5.21528e-05	1.10297	0.00458718
GWL_HUMAN	Serine/threonine-protein kinase greatwall	MASTL(S370);	-1.12438	0.00201739	-1.3347	0.000784789
GWL_HUMAN	Serine/threonine-protein kinase greatwall	MASTL(S452);	-0.755785	0.00232042	-1.47832	0.000989038
GWL_HUMAN	Serine/threonine-protein kinase greatwall	MASTL(S315);	-1.24998	0.0379142	-2.73163	0.419653
H13_HUMAN	Histone H1.3	HIST1H1D(T147);	1.56823	0.84977	1.26207	0.131729
HAKAI_HUMAN	E3 ubiquitin-protein ligase Hakai	CBLL1(S201);	0.382335	0.109888	1.12481	0.0362753
HAP28_HUMAN	28 kDa heat- and acid-stable phosphoprotein	PDAP1(S57);PDAP1(S60);	0.764992	0.0238326	0.735673	0.318427
HAUS6_HUMAN	HAUS augmin-like complex subunit 6	HAUS6(S507);	0.492785	0.2639	1.49964	0.0115284
HAUS6_HUMAN	HAUS augmin-like complex subunit 6	HAUS6(T584);	0.805861	0.00259627	1.35808	0.000548824
HCFC1_HUMAN	Host cell factor 1	HCFC1(S597);	0.236443	0.208403	1.24229	0.000853414
HCFC1_HUMAN	Host cell factor 1	HCFC1(M601);HCFC1(S597);	0.236443	0.208403	1.24229	0.000853414
HCFC1_HUMAN	Host cell factor 1	HCFC1(S669);	0.543939	0.276286	1.14863	0.0394289
HCFC1_HUMAN	Host cell factor 1	HCFC1(S674);	0.78291	0.0563218	1.26042	0.000489585
HDGF_HUMAN	Hepatoma-derived growth factor	HDGF(S199);	0.781615	0.0423196	0.831277	0.238013
HDGR2_HUMAN	Hepatoma-derived growth factor-related protein 2	HDGFL2(M126);HDGFL2(T129);	0.343763	0.885815	0.0306143	0.867156
HECD1_HUMAN	E3 ubiquitin-protein ligase HECTD1	HECTD1(S358);	2.57739	0.60967	5.45621	0.00476823
HELZ_HUMAN	Probable helicase with zinc finger domain	HELZ(S1323);	-0.183643	0.237167	-0.441794	0.219283
HIRP3_HUMAN	HIRA-interacting protein 3	HIRIP3(S98);HIRIP3(S107);	-0.136573	0.615569	-6.47269	0.345587
HJURP_HUMAN	Holliday junction recognition protein	HJURP(S642);	-0.469723	0.00881553	-0.633514	0.0140541
HJURP_HUMAN	Holliday junction recognition protein	HJURP(S448);	-0.41144	0.0111658	-0.786405	0.00120976
HLX_HUMAN	H2.0-like homeobox protein	HLX(T96);	-0.607078	0.0158177	-0.0841178	0.848512
HMGA1_HUMAN	High mobility group protein HMG-I/HMG-Y	HMGA1(T53);	0.744697	0.0692999	1.21128	0.0145965
HMGA1_HUMAN	High mobility group protein HMG-I/HMG-Y	HMGA1(T39);	0.735892	0.0098143	1.11975	9.89386e-05
HMGX4_HUMAN	HMG domain-containing protein 4	HMGXB4(S497);	-0.00253608	0.844471	-0.685181	0.0148432
HMMR_HUMAN	Hyaluronan mediated motility receptor	HMMR(S15);	1.38312	0.0015761	3.62308	0.00923559
HNRPC_HUMAN	Heterogeneous nuclear ribonucleoproteins C1/C2	HNRNPC(M251);HNRNPC(S253);HNRNPC(S260);	0.502769	0.0250673	0.307306	0.395822
HNRPK_HUMAN	Heterogeneous nuclear ribonucleoprotein K	HNRNPK(S127);	0.412838	0.219085	2.81546	0.476508
HNRPL_HUMAN	Heterogeneous nuclear ribonucleoprotein L	HNRNPL(S185);	2.41707	0.0201262	0.38768	0.394894
HNRPM_HUMAN	Heterogeneous nuclear ribonucleoprotein M	HNRNPM(S452);	0.601947	0.285449	-0.704835	0.00610025
HNRPM_HUMAN	Heterogeneous nuclear ribonucleoprotein M	HNRNPM(M450);HNRNPM(S452);	0.601947	0.285449	-0.704835	0.00610025
HNRPU_HUMAN	Heterogeneous nuclear ribonucleoprotein U	HNRNPU(S66);	0.382019	0.482744	0.523465	0.313205
HOOK3_HUMAN	Protein Hook homolog 3	HOOK3(Y708);	0.540568	0.0538972	0.0519087	0.988369
HS105_HUMAN	Heat shock protein 105 kDa	HSPH1(S536);	1.25133	0.514921	0.697746	0.413388
HS12A_HUMAN	Heat shock 70 kDa protein 12A	HSPA12A(Y21);	0.180854	0.186362	-0.672872	0.0172293
HS12A_HUMAN	Heat shock 70 kDa protein 12A	HSPA12A(S22);	0.180854	0.186362	-0.672872	0.0172293
HS90A_HUMAN	Heat shock protein HSP 90-alpha	HSP90AA1(S231);	0.755211	0.0241233	0.460169	0.346143
HSP74_HUMAN	Heat shock 70 kDa protein 4	HSPA4(T776);	-0.00478903	0.93299	-0.159799	0.543412
HSPB1_HUMAN	Heat shock protein beta-1	HSPB1(S83);	1.57785	0.0208125	-0.0312603	0.854021
HSPB1_HUMAN	Heat shock protein beta-1	HSPB1(S15);	2.04027	0.000213745	1.20466	0.0186762
HSPB1_HUMAN	Heat shock protein beta-1	HSPB1(R79);HSPB1(S83);	1.25958	9.83012e-05	-0.0848416	0.590817
HSPB1_HUMAN	Heat shock protein beta-1	HSPB1(R79);HSPB1(S86);	1.25507	9.85665e-05	-0.101073	0.52559
HTF4_HUMAN	Transcription factor 12	TCF12(Y307);	-0.608337	0.00429133	-0.93244	0.000307209
HTF4_HUMAN	Transcription factor 12	TCF12(S321);	-0.608337	0.00429133	-0.93244	0.000307209
HTF4_HUMAN	Transcription factor 12	TCF12(T77);	-0.617192	0.0468029	-0.789312	0.00426455
HTSF1_HUMAN	HIV Tat-specific factor 1	HTATSF1(S702);HTATSF1(S713);	0.662563	0.0190765	0.764873	0.263839
HXD9_HUMAN	Homeobox protein Hox-D9	HOXD9(S146);	-0.67246	0.022003	-0.156191	0.701297
I2BP1_HUMAN	Interferon regulatory factor 2-binding protein 1	IRF2BP1(S66);	-0.297858	0.0223585	-0.739877	0.0093331
I2BP2_HUMAN	Interferon regulatory factor 2-binding protein 2	IRF2BP2(M425);IRF2BP2(S423);	-1.43022	0.547292	-0.854124	0.535169
ICAL_HUMAN	Calpastatin	CAST(S236);	0.27223	0.461694	0.687913	0.0107603
IF2B3_HUMAN	Insulin-like growth factor 2 mRNA-binding protein 3	IGF2BP2(S460);IGF2BP3(S438);	9.37068	0.0267788	-0.599018	0.698704
IF4B_HUMAN	Eukaryotic translation initiation factor 4B	EIF4B(S504);	0.812987	0.0370191	1.22562	0.101825
IF4B_HUMAN	Eukaryotic translation initiation factor 4B	EIF4B(T500);EIF4B(S504);	0.812987	0.0370191	1.22562	0.101825
IF4G2_HUMAN	Eukaryotic translation initiation factor 4 gamma 2	EIF4G2(T514);	-0.0940073	0.530716	-0.630915	0.000590891
IF5_HUMAN	Eukaryotic translation initiation factor 5	EIF5(S389);EIF5(S390);	0.712422	0.0258538	0.480932	0.368702
IF5_HUMAN	Eukaryotic translation initiation factor 5	EIF5(S8);	0.951707	0.00130675	1.28105	1.81963e-05
ILF3_HUMAN	Interleukin enhancer-binding factor 3	ILF3(T592);	1.12187	0.0101817	1.39399	0.00889418
ILF3_HUMAN	Interleukin enhancer-binding factor 3	ILF3(S812);	1.98626	0.00140861	2.31046	0.000385027
ILF3_HUMAN	Interleukin enhancer-binding factor 3	ILF3(S476);ILF3(S477);	1.56451	0.00203085	1.69437	0.000812727
IMA1_HUMAN	Importin subunit alpha-1	KPNA2(T61);	0.373745	0.0952131	0.689987	0.0243152
INCE_HUMAN	Inner centromere protein	INCENP(S275);	-0.57373	0.25037	-1.10788	0.0483016
INSM1_HUMAN	Insulinoma-associated protein 1	INSM1(S107);	-0.20977	0.429214	0.581692	0.595858
INSM2_HUMAN	Insulinoma-associated protein 2	INSM2(S111);	0.0638457	0.886001	-0.767011	0.0142576
INSM2_HUMAN	Insulinoma-associated protein 2	INSM2(S105);INSM2(S111);	0.0638457	0.886001	-0.767011	0.0142576
INTU_HUMAN	Protein inturned	INTU(S674);	-0.872235	0.00330464	-0.69068	0.0512409
IP3KB_HUMAN	Inositol-trisphosphate 3-kinase B	ITPKB(T463);	0.651352	0.0363335	0	1
IP3KB_HUMAN	Inositol-trisphosphate 3-kinase B	ITPKB(S22);	-0.148804	0.431839	9.29869	0.0221555
IRF3_HUMAN	Interferon regulatory factor 3	IRF3(T180);	0.818494	0.00646176	1.204	0.00779145
IRS2_HUMAN	Insulin receptor substrate 2	IRS2(S608);	-0.304228	0.22218	-0.937209	0.00748704
IRS2_HUMAN	Insulin receptor substrate 2	IRS2(S1174);	-0.163371	0.408123	-0.340387	0.374666
IRS2_HUMAN	Insulin receptor substrate 2	IRS2(S730);	0.94248	0.904381	0.308963	0.529271
IRS2_HUMAN	Insulin receptor substrate 2	IRS2(S619);	-0.391874	0.0506266	-0.773782	0.0393013
ITF2_HUMAN	Transcription factor 4	TCF4(S68);	-0.633834	0.0202866	-0.633229	8.52898e-07
ITPI2_HUMAN	Protein ITPRID2	SSFA2(S737);	0.0906565	0.822601	-0.553175	0.284936
ITPI2_HUMAN	Protein ITPRID2	SSFA2(S352);	-0.131339	0.506564	-2.3634	0.583088
ITPI2_HUMAN	Protein ITPRID2	SSFA2(S803);	1.73293	0.0273077	-6.12297	0.115724
ITPI2_HUMAN	Protein ITPRID2	SSFA2(T1156);	1.28807	0.000471779	3.6958	0.438639
ITSN1_HUMAN	Intersectin-1	ITSN1(S986);	-0.282088	0.55981	-7.09449	0.0429636
ITSN1_HUMAN	Intersectin-1	ITSN1(M979);ITSN1(S986);	-0.282088	0.55981	-7.09449	0.0429636
IWS1_HUMAN	Protein IWS1 homolog	IWS1(S511);IWS1(S513);	0.253326	0.228113	0.701065	0.298397
JIP3_HUMAN	C-Jun-amino-terminal kinase-interacting protein 3	MAPK8IP3(S585);	-0.0425669	0.791737	-0.579348	0.0255135
JIP4_HUMAN	C-Jun-amino-terminal kinase-interacting protein 4	SPAG9(T226);	2.34729	0.12861	2.40518	0.00584998
JIP4_HUMAN	C-Jun-amino-terminal kinase-interacting protein 4	SPAG9(S238);	0.751553	0.0409263	1.00343	0.00202255
JIP4_HUMAN	C-Jun-amino-terminal kinase-interacting protein 4	SPAG9(S332);	0.566364	0.0177326	0.53506	0.214238
JUN_HUMAN	Transcription factor AP-1	JUN(S63);	1.10166	0.0205469	0.211713	0.167739
JUN_HUMAN	Transcription factor AP-1	JUN(T62);	1.66739	0.00297368	2.84756	0.000263984
JUPI1_HUMAN	Jupiter microtubule associated homolog 1	JPT1(S49);	1.35563	0.0235403	1.33027	0.0181558
JUPI1_HUMAN	Jupiter microtubule associated homolog 1	JPT1(T54);	1.00104	0.0132	1.31697	0.00076623
JUPI2_HUMAN	Jupiter microtubule associated homolog 2	JPT2(S30);	1.01087	0.000297128	1.6266	0.00155495
JUPI2_HUMAN	Jupiter microtubule associated homolog 2	JPT2(M17);JPT2(S30);	1.01087	0.000297128	1.6266	0.00155495
JUPI2_HUMAN	Jupiter microtubule associated homolog 2	JPT2(S97);	0.468668	0.0864413	0.661513	0.00520141
JUPI2_HUMAN	Jupiter microtubule associated homolog 2	JPT2(S75);	0.989565	0.000241207	1.47614	1.77186e-05
JUPI2_HUMAN	Jupiter microtubule associated homolog 2	JPT2(S24);	0.948981	0.179629	1.85958	0.0166017
K0355_HUMAN	Uncharacterized protein KIAA0355	KIAA0355(S723);	-0.424071	0.028666	-0.657669	0.00234383
K0355_HUMAN	Uncharacterized protein KIAA0355	KIAA0355(T817);	-0.668628	0.00260425	-0.588931	0.0635408
K0930_HUMAN	Uncharacterized protein KIAA0930	KIAA0930(S322);	-0.170394	0.99626	1.35709	0.0439296
K1109_HUMAN	Transmembrane protein KIAA1109	KIAA1109(S2661);	-0.495758	0.393505	-0.540652	0.0379012
K1211_HUMAN	Uncharacterized protein KIAA1211	KIAA1211(S556);KIAA1211(T564);	3.31156	0.0470618	3.29887	0.000163446
K1551_HUMAN	Uncharacterized protein KIAA1551	KIAA1551(S864);	-0.347206	0.359254	-1.0037	0.534951
K1671_HUMAN	Uncharacterized protein KIAA1671	KIAA1671(S1760);	-0.328358	0.976985	3.51919	0.0430066
K1671_HUMAN	Uncharacterized protein KIAA1671	KIAA1671(S1488);	0.125746	0.607055	1.92371	0.00148017
K1671_HUMAN	Uncharacterized protein KIAA1671	KIAA1671(T126);	-0.114701	0.531704	-0.556984	0.0255483
K1671_HUMAN	Uncharacterized protein KIAA1671	KIAA1671(S1744);	0.0359668	0.97373	2.46409	3.94698e-05
K2C1_HUMAN	Keratin, type II cytoskeletal 1	KRT1(M296);	-3.72517	0.081457	5.0473	0.764005
KAISO_HUMAN	Transcriptional regulator Kaiso	ZBTB33(S237);	0.0942576	0.725163	-0.658384	0.0194997
KANL1_HUMAN	KAT8 regulatory NSL complex subunit 1	KANSL1(R824);KANSL1(S830);	0.59404	0.0284487	0.190178	0.738242
KAP3_HUMAN	cAMP-dependent protein kinase type II-beta regulatory subunit	PRKAR2B(S71);	0.598446	0.00235893	0.354143	0.226955
KAT5_HUMAN	Histone acetyltransferase KAT5	KAT5(S86);	-0.894451	6.13011e-05	-1.33651	0.806424
KAT6A_HUMAN	Histone acetyltransferase KAT6A	KAT6A(S999);KAT6A(S1000);	-0.165567	0.672861	0.736806	0.000785415
KAT7_HUMAN	Histone acetyltransferase KAT7	KAT7(T88);	-0.256122	0.212391	-0.507568	0.0276184
KBTB6_HUMAN	Kelch repeat and BTB domain-containing protein 6	KBTBD6(S15);KBTBD7(S15);	2.5499	0.166929	0.256811	0.341112
KBTBB_HUMAN	Kelch repeat and BTB domain-containing protein 11	KBTBD11(S310);KBTBD11(S314);	0.176842	0.35394	0.173308	0.541736
KBTBB_HUMAN	Kelch repeat and BTB domain-containing protein 11	KBTBD11(S107);	-0.105954	0.831059	0.330323	0.392778
KC1A_HUMAN	Casein kinase I isoform alpha	CSNK1A1(T321);	0.602289	0.00160933	1.47384	0.000902961
KCNQ4_HUMAN	Potassium voltage-gated channel subfamily KQT member 4	KCNQ4(S484);KCNQ5(S466);	0.00365369	0.638894	-0.220172	0.788818
KCTD5_HUMAN	BTB/POZ domain-containing protein KCTD5	KCTD5(S29);	-0.326559	0.487797	-0.838385	0.0334554
KDM3B_HUMAN	Lysine-specific demethylase 3B	KDM3B(T614);	0.666552	0.0109269	2.44195	4.95459e-05
KDM3B_HUMAN	Lysine-specific demethylase 3B	KDM3B(T733);	-0.308101	0.675637	-2.2788	0.0208525
KDM3B_HUMAN	Lysine-specific demethylase 3B	KDM3B(S731);	-1.71394	0.0981531	-3.57144	0.0128921
KDM3B_HUMAN	Lysine-specific demethylase 3B	KDM3B(S798);	0.679451	0.250319	1.45089	0.0165051
KDM5A_HUMAN	Lysine-specific demethylase 5A	KDM5A(S1329);	-0.806113	0.0165466	-0.873203	0.0199862
KI18B_HUMAN	Kinesin-like protein KIF18B	KIF18B(S722);	1.14931	0.031227	1.51077	0.094174
KI20A_HUMAN	Kinesin-like protein KIF20A	KIF20A(S534);	0.304209	0.0377643	0.648621	0.0277181
KI20B_HUMAN	Kinesin-like protein KIF20B	KIF20B(T1643);	-0.604972	0.0133263	-1.90799	0.441305
KI21A_HUMAN	Kinesin-like protein KIF21A	KIF21A(S1212);	0.0305262	0.888192	-0.230337	0.269345
KI26A_HUMAN	Kinesin-like protein KIF26A	KIF26A(S1208);	-0.567153	0.157138	-1.37941	0.0330292
KI26A_HUMAN	Kinesin-like protein KIF26A	KIF26A(S885);	-1.13595	0.00778228	-2.44001	0.0784241
KI26A_HUMAN	Kinesin-like protein KIF26A	KIF26A(S870);	-0.925259	0.291465	-2.70074	0.0210077
KI26A_HUMAN	Kinesin-like protein KIF26A	KIF26A(S1437);	1.04662	0.582345	-3.13361	0.0119637
KI26B_HUMAN	Kinesin-like protein KIF26B	KIF26B(T1595);	-0.313365	0.985012	-0.675871	0.009611
KI26B_HUMAN	Kinesin-like protein KIF26B	KIF26B(S1759);	-0.845615	0.661726	-0.530219	0.024967
KI26B_HUMAN	Kinesin-like protein KIF26B	KIF26B(T1126);	-1.91612	0.249619	-0.755749	0.0336027
KI26B_HUMAN	Kinesin-like protein KIF26B	KIF26B(T1956);	0	1	-0.460611	0.355155
KI26B_HUMAN	Kinesin-like protein KIF26B	KIF26B(M1131);KIF26B(T1126);	-10.2254	0.365896	-1.24847	0.271268
KI67_HUMAN	Proliferation marker protein Ki-67	MKI67(S357);	-0.152941	0.193246	-1.77671	0.0359822
KI67_HUMAN	Proliferation marker protein Ki-67	MKI67(S2299);	1.54666	0.0133754	1.42663	0.0053775
KI67_HUMAN	Proliferation marker protein Ki-67	MKI67(T1797);	0.920182	0.0279393	0.874188	0.039577
KI67_HUMAN	Proliferation marker protein Ki-67	MKI67(S2002);	0.724945	0.0914545	1.09511	0.0182679
KI67_HUMAN	Proliferation marker protein Ki-67	MKI67(T401);	0.971062	0.103862	1.48678	0.000969325
KI67_HUMAN	Proliferation marker protein Ki-67	MKI67(S1937);	1.14073	0.0130054	1.45415	0.00092672
KI67_HUMAN	Proliferation marker protein Ki-67	MKI67(S1815);	0.722639	0.0156463	0.760951	0.0616592
KI67_HUMAN	Proliferation marker protein Ki-67	MKI67(T1327);	0.784101	0.0907801	0.730912	0.0355669
KI67_HUMAN	Proliferation marker protein Ki-67	MKI67(S1207);	1.54911	0.00821035	1.48455	0.00983666
KI67_HUMAN	Proliferation marker protein Ki-67	MKI67(T1167);	0.639848	0.343424	3.67963	0.0187987
KI67_HUMAN	Proliferation marker protein Ki-67	MKI67(S1329);	1.84418	0.0649334	3.73523	0.0163553
KIF23_HUMAN	Kinesin-like protein KIF23	KIF23(R602);KIF23(S605);	-0.196362	0.612802	-1.29605	0.0131634
KIF23_HUMAN	Kinesin-like protein KIF23	KIF23(S714);	-0.725258	0.305114	-9.84019	1.4748e-07
KIF2A_HUMAN	Kinesin-like protein KIF2A	KIF2A(S135);	-0.0630282	0.994309	0.757518	0.0178873
KIF4A_HUMAN	Chromosome-associated kinesin KIF4A	KIF4A(S1001);	1.45913	0.00286676	1.26757	0.0281859
KITH_HUMAN	Thymidine kinase, cytosolic	TK1(S231);	0.835712	0.0695703	1.0645	0.1037
KKCC2_HUMAN	Calcium/calmodulin-dependent protein kinase kinase 2	CAMKK2(S129);CAMKK2(S133);	0.0996585	0.505378	-1.19536	0.00192131
KLC2_HUMAN	Kinesin light chain 2	KLC2(T447);	0.549683	0.0128324	0.921326	0.0265966
KLD8A_HUMAN	Kelch domain-containing protein 8A	KLHDC8A(S19);	-0.184062	0.343178	-0.849488	0.00473027
KLHL3_HUMAN	Kelch-like protein 3	KLHL3(T291);	-0.540118	0.0211773	-0.732758	0.039259
KLOTB_HUMAN		KLB(Y918);	0.686228	0.00992078	0.740704	0.00980312
KMT2A_HUMAN	Histone-lysine N-methyltransferase 2A	KMT2A(T2197);	-0.617928	0.407045	-1.54538	0.036399
KMT2C_HUMAN	Histone-lysine N-methyltransferase 2C	KMT2C(S46);	-0.307878	0.225891	0.75795	0.545588
KMT2D_HUMAN	Histone-lysine N-methyltransferase 2D	KMT2D(S2726);	0.747221	0.0266863	1.03286	0.0283745
KMT2D_HUMAN	Histone-lysine N-methyltransferase 2D	KMT2D(S2274);	0.149344	0.391017	0.523644	0.0121117
KNL1_HUMAN	Kinetochore scaffold 1	KNL1(S1076);	0.30723	0.0212975	0.852077	0.00830723
KPCE_HUMAN	Protein kinase C epsilon type	PRKCE(S368);	-0.0985656	0.608857	0.790772	0.00982622
KRBA1_HUMAN	Protein KRBA1	KRBA1(S253);	-0.568101	0.0838939	-0.769573	0.00236647
KRBA1_HUMAN	Protein KRBA1	KRBA1(T180);	-0.468729	0.140767	-0.819073	0.00749924
KS6B1_HUMAN	Ribosomal protein S6 kinase beta-1	RPS6KB1(S441);SPAM1(S78);	-0.0111406	0.857291	-0.596241	0.0166712
KS6B1_HUMAN	Ribosomal protein S6 kinase beta-1	RPS6KB1(S427);	-0.324897	0.131286	-1.39531	0.0319033
KTU_HUMAN	Protein kintoun	DNAAF2(T703);	0.936156	0.289851	1.08743	0.0471966
LAP2A_HUMAN	Lamina-associated polypeptide 2, isoform alpha	TMPO(S424);	0.600758	0.0213047	0.849481	0.00153463
LAR1B_HUMAN	La-related protein 1B	LARP1B(S60);	-0.522765	0.989783	1.22707	0.486647
LARP1_HUMAN	La-related protein 1	LARP1(S766);LARP1(S774);	-0.417304	0.0213562	-1.04269	0.00990168
LARP6_HUMAN	La-related protein 6	LARP6(S63);	0.164545	0.502675	-0.252096	0.453914
LARP6_HUMAN	La-related protein 6	LARP6(S447);LARP6(T450);	-0.43645	0.209659	-0.495947	0.164929
LASP1_HUMAN	LIM and SH3 domain protein 1	LASP1(S146);	0	1	11.0035	0.0190277
LASP1_HUMAN	LIM and SH3 domain protein 1	LASP1(T104);	1.24453	0.000325044	1.14096	0.0198155
LATS1_HUMAN	Serine/threonine-protein kinase LATS1	LATS1(S278);	0.443175	0.311329	0.163601	0.81324
LATS1_HUMAN	Serine/threonine-protein kinase LATS1	LATS1(Y277);	0.443175	0.311329	0.163601	0.81324
LATS1_HUMAN	Serine/threonine-protein kinase LATS1	LATS1(S184);	-0.0764775	0.841767	-0.0494066	0.748379
LC7L2_HUMAN	Putative RNA-binding protein Luc7-like 2	LUC7L2(T17);	0.303768	0.200581	0.746114	0.00990185
LC7L2_HUMAN	Putative RNA-binding protein Luc7-like 2	LUC7L2(M10);LUC7L2(T17);	0.303768	0.200581	0.746114	0.00990185
LC7L2_HUMAN	Putative RNA-binding protein Luc7-like 2	LUC7L2(M10);LUC7L2(M15);LUC7L2(T17);	0.303768	0.200581	0.746114	0.00990185
LEGL_HUMAN	Galectin-related protein	LGALSL(S22);LGALSL(S24);	1.25128	0.013267	1.50305	0.000443638
LIMC1_HUMAN	LIM and calponin homology domains-containing protein 1	LIMCH1(S521);	-0.0994608	0.611471	-0.690751	0.00632654
LIMC1_HUMAN	LIM and calponin homology domains-containing protein 1	LIMCH1(M517);LIMCH1(S521);	-0.0994608	0.611471	-0.690751	0.00632654
LIMK1_HUMAN	LIM domain kinase 1	LIMK1(S307);	-0.38166	0.0524326	-1.18336	0.0296826
LIN54_HUMAN	Protein lin-54 homolog	LIN54(S264);	0.571054	0.0269005	1.22624	4.69126e-05
LIN54_HUMAN	Protein lin-54 homolog	LIN54(S310);LIN54(S314);	-0.263089	0.0756451	-0.994306	0.00573401
LIN54_HUMAN	Protein lin-54 homolog	LIN54(S314);	-0.238904	0.145262	-1.11509	0.00872364
LIN54_HUMAN	Protein lin-54 homolog	LIN54(S238);	-0.17514	0.507152	0.98147	0.0154471
LIPA1_HUMAN	Liprin-alpha-1	PPFIA1(S763);	0.328571	0.0586865	-0.0564266	0.840056
LMNA_HUMAN	Prelamin-A/C	LMNA(S636);	1.30034	0.208256	1.05606	0.0450559
LMNB1_HUMAN	Lamin-B1	LMNB1(T19);LMNB1(S23);	1.18606	0.000397	1.61562	0.000127287
LMNB2_HUMAN	Lamin-B2	LMNB2(T34);LMNB2(T39);	1.15411	0.000904645	1.81968	0.00314707
LMO7_HUMAN	LIM domain only protein 7	LMO7(T858);	0.560216	0.0181256	0.810029	0.0238271
LMOD2_HUMAN		LMOD2(T409);	1.07124	0.352172	1.82631	0.0400034
LOX12_HUMAN	Arachidonate 12-lipoxygenase, 12S-type	ALOX12(S246);	1.287	0.0484896	0.263222	0.410767
LOX12_HUMAN	Arachidonate 12-lipoxygenase, 12S-type	ALOX12(S244);ALOX12(S246);	1.287	0.0484896	0.263222	0.410767
LPIN1_HUMAN	Phosphatidate phosphatase LPIN1	LPIN1(S449);	0.319872	0.530905	-0.696336	0.0425293
LPIN1_HUMAN	Phosphatidate phosphatase LPIN1	LPIN1(S162);	0.685493	0.0462007	0.364995	0.138718
LRBA_HUMAN	Lipopolysaccharide-responsive and beige-like anchor protein	LRBA(S1261);	0.152003	0.56678	1.28479	0.0164826
LRC41_HUMAN	Leucine-rich repeat-containing protein 41	LRRC41(S308);	0.784555	0.0828137	1.18151	0.0152037
LRC47_HUMAN	Leucine-rich repeat-containing protein 47	LRRC47(S528);	-0.0767472	0.717746	-0.140577	0.616543
LRC58_HUMAN		LRRC58(S58);	-0.0699594	0.610818	-0.0956571	0.440148
LRCH1_HUMAN	Leucine-rich repeat and calponin homology domain-containing protein 1	LRCH1(S532);LRCH1(S536);	0.0109904	0.996542	1.15788	0.00387888
LRCH2_HUMAN	Leucine-rich repeat and calponin homology domain-containing protein 2	LRCH2(T368);	0.0778364	0.699903	-0.65428	0.0144457
LS14A_HUMAN	Protein LSM14 homolog A	LSM14A(S216);	0.06196	0.744505	-0.548928	0.0161746
LS14B_HUMAN	Protein LSM14 homolog B	LSM14B(Y114);	0.2903	0.392364	0.827876	0.620939
LS14B_HUMAN	Protein LSM14 homolog B	LSM14B(S115);	0.765562	0.054992	1.79771	0.470965
LS14B_HUMAN	Protein LSM14 homolog B	LSM14B(S106);LSM14B(S115);	0.765562	0.054992	1.79771	0.470965
M3K1_HUMAN	Mitogen-activated protein kinase kinase kinase 1	MAP3K1(S133);	0.881152	0.911886	1.9221	0.00051357
M3K2_HUMAN	Mitogen-activated protein kinase kinase kinase 2	MAP3K2(Y240);	0.137843	0.593109	0.276502	0.791841
M3K2_HUMAN	Mitogen-activated protein kinase kinase kinase 2	MAP3K2(S248);	0.137843	0.593109	0.276502	0.791841
M3K7_HUMAN	Mitogen-activated protein kinase kinase kinase 7	MAP3K7(S367);	0.610845	0.0432805	-0.61485	0.276509
M4K4_HUMAN	Mitogen-activated protein kinase kinase kinase kinase 4	MAP4K4(S900);	0.365657	0.169598	-0.0494173	0.793745
M4K4_HUMAN	Mitogen-activated protein kinase kinase kinase kinase 4	MAP4K4(T915);	1.24062	0.0114238	2.13407	0.0765956
MA7D1_HUMAN	MAP7 domain-containing protein 1	MAP7D1(S834);	1.00029	0.00533176	1.45176	0.00404006
MA7D2_HUMAN	MAP7 domain-containing protein 2	MAP7D2(S290);	-0.552541	0.0371562	-0.160891	0.482255
MA7D2_HUMAN	MAP7 domain-containing protein 2	MAP7D2(S702);	0	1	-0.27461	0.532718
MADD_HUMAN	MAP kinase-activating death domain protein	MADD(S921);	-0.290521	0.23239	1.10764	0.0478578
MADD_HUMAN	MAP kinase-activating death domain protein	MADD(S813);	0.746952	0.0151074	-0.178426	0.507677
MAGF1_HUMAN	Melanoma-associated antigen F1	MAGEF1(S95);	1.6185	0.263187	3.33164	0.464341
MAML1_HUMAN	Mastermind-like protein 1	MAML1(S45);	-0.670671	0.0269773	-0.662352	0.0372216
MAN1_HUMAN	Inner nuclear membrane protein Man1	LEMD3(S180);	1.0871	0.526925	9.44922	0.0193421
MAP1A_HUMAN	Microtubule-associated protein 1A	MAP1A(S2022);	-0.0585947	0.708538	-0.761163	0.00512043
MAP1A_HUMAN	Microtubule-associated protein 1A	MAP1A(Y1304);	-0.321035	0.0501761	1.26509	0.00429413
MAP1A_HUMAN	Microtubule-associated protein 1A	MAP1A(T1310);	-0.321035	0.0501761	1.26509	0.00429413
MAP1B_HUMAN	Microtubule-associated protein 1B	MAP1B(S1421);	0.740378	0.142047	0.0781502	0.97137
MAP1B_HUMAN	Microtubule-associated protein 1B	MAP1B(S1512);	0.0223194	0.846775	0.195602	0.736287
MAP1B_HUMAN	Microtubule-associated protein 1B	MAP1B(T1152);	0.0422768	0.896433	0.884855	0.0298081
MAP1B_HUMAN	Microtubule-associated protein 1B	MAP1B(S1280);	0.546157	0.00435635	0.367085	0.0119136
MAP1B_HUMAN	Microtubule-associated protein 1B	MAP1B(S1276);MAP1B(S1280);	0.546157	0.00435635	0.367085	0.0119136
MAP2_HUMAN	Methionine aminopeptidase 2	METAP2(S49);	3.06791	0.167066	9.33515	2.20746e-06
MAP4_HUMAN	Microtubule-associated protein 4	MAP4(S1073);	-0.398818	0.00136224	-0.547301	0.00529903
MAP4_HUMAN	Microtubule-associated protein 4	MAP4(T571);	0.436733	0.0898189	0.824069	0.0378459
MARCS_HUMAN	Myristoylated alanine-rich C-kinase substrate	MARCKS(S167);MARCKS(S170);	1.10286	0.0128886	1.3052	0.013072
MARCS_HUMAN	Myristoylated alanine-rich C-kinase substrate	MARCKS(S118);MARCKS(S135);	0.839724	0.0520873	1.21633	0.0273309
MARCS_HUMAN	Myristoylated alanine-rich C-kinase substrate	MARCKS(S83);	0.773576	0.0894045	1.88547	0.01861
MARCS_HUMAN	Myristoylated alanine-rich C-kinase substrate	MARCKS(S101);	1.28774	0.159936	2.07936	0.0134782
MARCS_HUMAN	Myristoylated alanine-rich C-kinase substrate	MARCKS(T120);	0.600992	0.990648	2.49905	0.00108452
MARE3_HUMAN	Microtubule-associated protein RP/EB family member 3	MAPRE3(S176);	0.272517	0.784618	0.647182	0.00146877
MARK1_HUMAN	Serine/threonine-protein kinase MARK1	MARK1(S590);	-0.116332	0.467568	-0.807182	0.0472803
MAST1_HUMAN	Microtubule-associated serine/threonine-protein kinase 1	MAST1(S789);	0.19637	0.732646	-0.582652	0.0386029
MAST1_HUMAN	Microtubule-associated serine/threonine-protein kinase 1	MAST1(S1496);MAST1(S1500);	-0.342215	0.372421	0.98182	0.0141265
MAST2_HUMAN	Microtubule-associated serine/threonine-protein kinase 2	MAST2(S1362);	-0.604721	0.00131874	-1.23109	0.000384466
MATR3_HUMAN	Matrin-3	MATR3(S164);	-0.499961	0.0476489	0.626196	0.142068
MAVS_HUMAN	Mitochondrial antiviral-signaling protein	MAVS(S222);	0.594848	0.0183514	3.22702	0.386695
MAVS_HUMAN	Mitochondrial antiviral-signaling protein	MAVS(S246);	0.917964	0.212292	1.43803	0.00219293
MAZ_HUMAN	Myc-associated zinc finger protein	MAZ(S300);	0.649922	0.229805	3.45505	0.0145021
MAZ_HUMAN	Myc-associated zinc finger protein	MAZ(R357);MAZ(T362);	0.140579	0.492103	1.00992	0.0121551
MB12B_HUMAN	Multivesicular body subunit 12B	MVB12B(S200);	0.613447	0.0840535	2.32587	0.0205642
MBB1A_HUMAN	Myb-binding protein 1A	MYBBP1A(S1290);	0.720846	0.0124268	0.394706	0.250462
MBB1A_HUMAN	Myb-binding protein 1A	MYBBP1A(T1239);	-8.92267	2.61343e-08	-7.60786	0.0321099
MBB1A_HUMAN	Myb-binding protein 1A	MYBBP1A(S1310);	0.597757	0.25076	0.625487	0.0157126
MBD3_HUMAN	Methyl-CpG-binding domain protein 3	MBD3(S86);	-0.444296	0.572934	-13.429	0.0349378
MBD3_HUMAN	Methyl-CpG-binding domain protein 3	MBD3(S85);	-0.153234	0.56209	-0.995403	0.0145967
MCAF1_HUMAN	Activating transcription factor 7-interacting protein 1	ATF7IP(S895);	0.238137	0.604461	1.4164	0.0123571
MCAF1_HUMAN	Activating transcription factor 7-interacting protein 1	ATF7IP(S899);	0.38084	0.217861	1.3778	0.000398012
MCF2L_HUMAN	Guanine nucleotide exchange factor DBS	MCF2L(S578);	0.465032	0.986974	-1.17254	7.57619e-09
MCRI1_HUMAN	Mapk-regulated corepressor-interacting protein 1	MCRIP1(T30);	-0.109414	0.853986	0.516931	0.224478
MDC1_HUMAN	Mediator of DNA damage checkpoint protein 1	MDC1(S1563);	0.470396	0.128283	0.720021	0.00676691
MDC1_HUMAN	Mediator of DNA damage checkpoint protein 1	MDC1(T1800);	0.968506	0.00598621	1.39062	0.00306476
MECP2_HUMAN	Methyl-CpG-binding protein 2	MECP2(T228);	-0.3584	0.152261	-0.511051	0.0179541
MECP2_HUMAN	Methyl-CpG-binding protein 2	MECP2(M224);MECP2(T228);	-0.3584	0.152261	-0.511051	0.0179541
MED1_HUMAN	Mediator of RNA polymerase II transcription subunit 1	MED1(S1207);	-0.136071	0.305301	-0.500865	0.00803489
MED14_HUMAN	Mediator of RNA polymerase II transcription subunit 14	MED14(S1119);	-0.581059	0.0269038	-0.0265875	0.772618
MEF2A_HUMAN	Myocyte-specific enhancer factor 2A	MEF2A(S98);	-0.0960627	0.65125	-0.5515	0.0303176
MEPCE_HUMAN	7SK snRNA methylphosphate capping enzyme	MEPCE(S69);	-0.631091	0.00956302	-0.0404071	0.836067
MFAP1_HUMAN	Microfibrillar-associated protein 1	MFAP1(S132);MFAP1(S133);	0.610765	0.0265468	0.688902	0.328627
MFR1L_HUMAN	Mitochondrial fission regulator 1-like	MTFR1L(S103);	-0.233259	0.315122	-0.709067	0.0144252
MGAP_HUMAN	MAX gene-associated protein	MGA(S607);	-0.492246	0.0810526	-0.992613	0.000239853
MGAP_HUMAN	MAX gene-associated protein	MGA(S52);	-0.13859	0.779855	-1.09832	0.0100342
MGAP_HUMAN	MAX gene-associated protein	MGA(S2089);	1.6372	0.000637959	2.71719	0.000401685
MICA3_HUMAN	[F-actin]-monooxygenase MICAL3	MICAL3(S1310);	0.339403	0.0279009	0.95555	0.00494139
MIER1_HUMAN	Mesoderm induction early response protein 1	MIER1(S383);	-1.36352	0.551987	7.866	0.349589
MIER1_HUMAN	Mesoderm induction early response protein 1	MIER1(S483);MIER1(S488);	0.209475	0.485252	1.41632	0.0491723
MINT_HUMAN	Msx2-interacting protein	SPEN(S1005);	0.580375	0.0247819	0.14378	0.615176
MINT_HUMAN	Msx2-interacting protein	SPEN(T1826);	0.355123	0.158578	0.897483	0.010517
MK08_HUMAN	Mitogen-activated protein kinase 8	MAPK10(Y223);MAPK8(Y185);	6.75613	0.318731	2.70521	0.451223
MK67I_HUMAN	MKI67 FHA domain-interacting nucleolar phosphoprotein	NIFK(S218);	-0.360172	0.251677	-1.23764	0.00806137
MK67I_HUMAN	MKI67 FHA domain-interacting nucleolar phosphoprotein	NIFK(S218);NIFK(T220);NIFK(T223);	-0.164494	0.523154	-2.22378	0.0250447
MLF1_HUMAN	Myeloid leukemia factor 1	MLF1(S32);	0.827081	0.0140283	0.120875	0.382424
MOV10_HUMAN	Putative helicase MOV-10	MOV10(S969);	0.114581	0.745579	0.451416	0.220259
MP2K7_HUMAN	Dual specificity mitogen-activated protein kinase kinase 7	MAP2K7(S58);MAP2K7(S60);	0.355455	0.155037	1.63516	0.013321
MPDZ_HUMAN	Multiple PDZ domain protein	MPDZ(S790);	1.32411	0.00346186	3.37713	0.000791284
MPIP2_HUMAN	M-phase inducer phosphatase 2	CDC25B(S89);	0.145988	0.688816	-1.23049	0.0403712
MPIP3_HUMAN	M-phase inducer phosphatase 3	CDC25C(S168);	0.363255	0.0774232	0.835009	0.000762888
MPLKI_HUMAN	M-phase-specific PLK1-interacting protein	MPLKIP(Y45);	-0.753429	0.514728	-0.965919	0.0175716
MPLKI_HUMAN	M-phase-specific PLK1-interacting protein	MPLKIP(Y103);	-0.623342	0.00326496	0.188207	0.393353
MPLKI_HUMAN	M-phase-specific PLK1-interacting protein	MPLKIP(S104);	-0.623342	0.00326496	-0.516626	0.126188
MPLKI_HUMAN	M-phase-specific PLK1-interacting protein	MPLKIP(S93);MPLKIP(S104);MPLKIP(S115);	0.696312	0.0554798	1.24358	0.182421
MPRI_HUMAN	Cation-independent mannose-6-phosphate receptor	IGF2R(S2484);	-0.142125	0.865126	0.742965	0.0485818
MPRIP_HUMAN	Myosin phosphatase Rho-interacting protein	MPRIP(S984);	0.0549728	0.881377	0.986369	0.0271074
MRCKB_HUMAN	Serine/threonine-protein kinase MRCK beta	CDC42BPB(S1690);	-0.600805	0.00293764	-0.424524	0.462563
MRGBP_HUMAN	MRG/MORF4L-binding protein	MRGBP(S191);	0.0565547	0.96979	-0.70207	0.00945249
MRP_HUMAN	MARCKS-related protein	MARCKSL1(S151);	0.541925	0.091467	1.51391	0.0290524
MRP_HUMAN	MARCKS-related protein	MARCKSL1(T122);	1.7675	0.0128191	3.16236	0.000333812
MRP_HUMAN	MARCKS-related protein	MARCKSL1(S190);	0.637203	0.137689	1.86961	0.000903034
MRP_HUMAN	MARCKS-related protein	MARCKSL1(S162);	1.33772	0.00642052	2.31246	0.00658368
MRTFA_HUMAN	Myocardin-related transcription factor A	MKL1(R330);MKL1(T337);	1.20514	0.0164205	0.195374	0.415239
MS18A_HUMAN	Protein Mis18-alpha	MIS18A(S227);	-10.6325	0.0298923	0	1
MS18B_HUMAN		OIP5(S212);	-0.259471	0.448063	-0.782376	0.0456195
MS3L1_HUMAN	Male-specific lethal 3 homolog	MSL3(S398);	-0.00400193	0.906231	-0.560942	0.0232762
MSD3_HUMAN	Myb/SANT-like DNA-binding domain-containing protein 3	MSANTD3(S96);	-0.186469	0.617421	-0.662305	0.0140227
MSL1_HUMAN	Male-specific lethal 1 homolog	MSL1(S362);	-0.564994	0.0315127	-0.922161	0.146155
MSL1_HUMAN	Male-specific lethal 1 homolog	MSL1(S213);	0.355587	0.503725	-0.0556726	0.386892
MSTO1_HUMAN	Protein misato homolog 1	MSTO1(S142);	1.26131	0.027127	1.15212	0.681187
MTA1_HUMAN	Metastasis-associated protein MTA1	MTA1(T578);	-0.131628	0.547934	-0.976391	0.0297825
MTA1_HUMAN	Metastasis-associated protein MTA1	MTA1(S561);	-0.228081	0.374449	-0.778079	0.0231262
MTA2_HUMAN	Metastasis-associated protein MTA2	MTA2(T534);	0.554602	0.0243914	0.796734	0.324442
MTA3_HUMAN	Metastasis-associated protein MTA3	MTA3(S517);	1.35616	0.0164699	0.365298	0.591758
MTA70_HUMAN	N6-adenosine-methyltransferase catalytic subunit	METTL3(T45);	0.630614	0.0012271	0.822296	0.0121277
MTAP2_HUMAN	Microtubule-associated protein 2	MAP2(S785);	6.40599	0.348594	0.914741	0.00330616
MTAP2_HUMAN	Microtubule-associated protein 2	MAP2(T1649);MAP2(S1653);MAP2(T1656);	0.0901589	0.542442	0.532803	0.0178099
MTAP2_HUMAN	Microtubule-associated protein 2	MAP2(T1649);	-0.0774773	0.693151	-0.173859	0.145677
MTAP2_HUMAN	Microtubule-associated protein 2	MAP2(S1640);	1.56789	0.00192566	1.52127	0.000380652
MTAP2_HUMAN	Microtubule-associated protein 2	MAP2(T335);	3.99466	0.00869012	1.66067	7.1469e-05
MTBP_HUMAN	Mdm2-binding protein	MTBP(S639);	0.0268001	0.822876	-0.561977	0.0312743
MTCL1_HUMAN	Microtubule cross-linking factor 1	MTCL1(S43);	0.0443631	0.718092	0.0823151	0.869021
MTCL1_HUMAN	Microtubule cross-linking factor 1	MTCL1(S778);	-1.38805	0.271407	1.08203	0.0193703
MTG16_HUMAN	Protein CBFA2T3	CBFA2T3(S457);	0.503766	0.0460645	0.872578	0.468206
MTG8_HUMAN	Protein CBFA2T1	RUNX1T1(T598);	0.251792	0.202382	-0.124608	0.548511
MTG8_HUMAN	Protein CBFA2T1	RUNX1T1(T592);RUNX1T1(T595);	-0.0161875	0.875881	-0.0958423	0.590414
MTG8R_HUMAN	Protein CBFA2T2	CBFA2T2(T262);	-0.196565	0.211894	-0.856014	0.000196299
MTMR1_HUMAN	Myotubularin-related protein 1	MTMR1(R40);MTMR1(S43);	-0.194976	0.768593	1.46422	5.98113e-05
MUML1_HUMAN		GPC5(S218);MUM1L1(S358);NUP43(S344);	0.186045	0.552596	0.78617	0.0431285
MXRA7_HUMAN	Matrix-remodeling-associated protein 7	MXRA7(R113);MXRA7(S140);	-8.44627	0.0284017	-0.0385569	0.85124
MYBB_HUMAN	Myb-related protein B	MYBL2(T486);	-0.481548	0.0329306	-2.42417	0.000447353
MYCB2_HUMAN	E3 ubiquitin-protein ligase MYCBP2	MYCBP2(K1583);MYCBP2(S1586);	1.38576	0.00370951	1.25727	0.170871
MYCN_HUMAN	N-myc proto-oncogene protein	MYCN(S156);	-0.253416	0.556815	-0.890073	0.0244427
MYCN_HUMAN	N-myc proto-oncogene protein	MYCN(T142);	-0.552919	0.00873971	-0.279333	0.457409
MYCN_HUMAN	N-myc proto-oncogene protein	MYC(S64);MYCN(S64);	-0.299332	0.302343	-0.808741	0.0477092
MYCN_HUMAN	N-myc proto-oncogene protein	MYCN(T142);MYCN(S145);	-0.277356	0.364466	0.609284	0.0744381
MYCN_HUMAN	N-myc proto-oncogene protein	MYCN(S399);	0	1	-0.689699	0.0233062
MYCPP_HUMAN	C-myc promoter-binding protein	DENND4A(S1240);	0.0957245	0.418754	-0.83183	0.0214062
MYH10_HUMAN	Myosin-10	MYH10(S1935);	0.803231	0.00761971	0.270306	0.900223
MYO9B_HUMAN	Unconventional myosin-IXb	MYO9B(S1397);	0.708775	0.31559	2.38259	0.00919842
MYPT1_HUMAN	Protein phosphatase 1 regulatory subunit 12A	PPP1R12A(S304);	1.01424	0.00680365	1.23676	0.0158881
MYPT1_HUMAN	Protein phosphatase 1 regulatory subunit 12A	PPP1R12A(T305);	1.13702	0.168888	1.15426	0.0245274
NAA30_HUMAN	N-alpha-acetyltransferase 30	NAA30(T117);	-0.00195091	0.624776	2.70736	0.00344109
NAA30_HUMAN	N-alpha-acetyltransferase 30	NAA30(T192);	-0.154291	0.683829	0.914865	0.0298748
NAB2_HUMAN	NGFI-A-binding protein 2	NAB2(S171);	0.815806	0.0213179	2.52867	0.811129
NASP_HUMAN	Nuclear autoantigenic sperm protein	NASP(S384);	0.437326	0.0203616	0.968519	0.0160309
NAV1_HUMAN	Neuron navigator 1	NAV1(S528);	1.656	0.105148	0.957889	0.0254348
NAV1_HUMAN	Neuron navigator 1	NAV1(T534);	0.068351	0.736435	1.56151	1.92422e-05
NAV1_HUMAN	Neuron navigator 1	NAV1(S754);	-0.123264	0.47409	-0.349886	0.288124
NAV1_HUMAN	Neuron navigator 1	NAV1(T1002);	0.691229	0.0218735	2.34909	0.00150977
NBEA_HUMAN	Neurobeachin	NBEA(S1321);	0.580323	0.128196	0.662205	0.00441217
NBEA_HUMAN	Neurobeachin	NBEA(R1318);NBEA(S1321);	0.580323	0.128196	0.662205	0.00441217
NBR1_HUMAN	Next to BRCA1 gene 1 protein	NBR1(S656);	-0.50424	0.0636121	-0.624585	0.0333756
NCAM1_HUMAN	Neural cell adhesion molecule 1	NCAM1(S784);	0.563101	0.828536	1.32891	0.00269789
NCBP3_HUMAN	Nuclear cap-binding protein subunit 3	NCBP3(S30);	0.45141	0.059221	0.86458	0.0120087
NCBP3_HUMAN	Nuclear cap-binding protein subunit 3	NCBP3(S25);	0.497087	0.0127779	0.655763	0.0452215
NCK5L_HUMAN	Nck-associated protein 5-like	NCKAP5L(S436);	0.39702	0.155737	1.07152	0.0194953
NCK5L_HUMAN	Nck-associated protein 5-like	NCKAP5L(S489);	-0.383147	0.737687	-2.1816	0.00264603
NCOA2_HUMAN	Nuclear receptor coactivator 2	NCOA2(S565);	0.0931686	0.679717	0.982162	0.00129082
NCOA2_HUMAN	Nuclear receptor coactivator 2	NCOA2(M559);NCOA2(M569);NCOA2(S565);	0.0931686	0.679717	0.982162	0.00129082
NCOA3_HUMAN	Nuclear receptor coactivator 3	NCOA3(S551);	-0.62543	0.00487616	-0.789901	0.0217427
NCOA3_HUMAN	Nuclear receptor coactivator 3	NCOA3(M554);NCOA3(S551);	-0.62543	0.00487616	-0.789901	0.0217427
NCOR2_HUMAN	Nuclear receptor corepressor 2	NCOR2(S1023);	0.230201	0.825138	2.33966	0.0230086
NCOR2_HUMAN	Nuclear receptor corepressor 2	NCOR2(S1259);	0.00770261	0.966032	-0.961243	0.00443606
NCOR2_HUMAN	Nuclear receptor corepressor 2	NCOR2(S1261);	-0.050862	0.881881	-1.19099	0.00615289
NCOR2_HUMAN	Nuclear receptor corepressor 2	NCOR2(S1017);	0.0173559	0.910008	0.264997	0.860377
NEB2_HUMAN	Neurabin-2	PPP1R9B(S99);	0.728148	0.00384346	0.864575	0.0110087
NED4L_HUMAN	E3 ubiquitin-protein ligase NEDD4-like	NEDD4L(S475);NEDD4L(S479);	-1.64918	0.0469542	-2.97087	0.191503
NEK9_HUMAN	Serine/threonine-protein kinase Nek9	NEK9(T744);	10.2233	0.0234011	0	1
NEK9_HUMAN	Serine/threonine-protein kinase Nek9	NEK9(S331);	0.521513	0.00557953	0.528774	0.0459886
NELFE_HUMAN	Negative elongation factor E	NELFE(S165);	0.376716	0.303888	1.53946	0.00610489
NELFE_HUMAN	Negative elongation factor E	NELFE(S49);	1.57309	0.00175267	1.1901	0.00581352
NELFE_HUMAN	Negative elongation factor E	NELFE(M56);NELFE(S49);	1.57309	0.00175267	1.1901	0.00581352
NELFE_HUMAN	Negative elongation factor E	NELFE(S113);	1.52411	0.00584519	1.82973	0.0113703
NEPRO_HUMAN	Nucleolus and neural progenitor protein	NEPRO(S265);	0.917456	0.0360767	0.862907	0.583145
NEST_HUMAN	Nestin	NES(S1617);NES(S1618);	1.20712	0.00442795	0.4268	0.950448
NEXN_HUMAN	Nexilin	NEXN(S241);	1.78411	0.0276852	0.790913	0.578338
NF1_HUMAN	Neurofibromin	NF1(S2543);	-0.575427	0.048341	-0.251821	0.434322
NFAC1_HUMAN	Nuclear factor of activated T-cells, cytoplasmic 1	NFATC1(T229);	0.350993	0.23901	-0.997703	0.0205359
NFH_HUMAN	Neurofilament heavy polypeptide	NEFH(S793);	-2.05152	0.120312	-10.6192	0.0389194
NFH_HUMAN	Neurofilament heavy polypeptide	NEFH(S546);	0.0977947	0.851648	0.357122	0.471781
NFX1_HUMAN	Transcriptional repressor NF-X1	NFX1(Y48);	-0.0915533	0.335767	-0.504178	0.00641264
NFX1_HUMAN	Transcriptional repressor NF-X1	NFX1(S49);	-0.0875388	0.644782	-0.507399	0.0108876
NGAP_HUMAN	Ras GTPase-activating protein nGAP	RASAL2(S663);	0.481109	0.0356348	1.32799	0.000101429
NHSL2_HUMAN	NHS-like protein 2	NHSL2(S208);	1.31675	0.00619082	-0.289209	0.298354
NIBL1_HUMAN	Niban-like protein 1	FAM129B(S691);FAM129B(S692);	0.281249	0.00145556	0.510837	0.0031069
NIPA_HUMAN	Nuclear-interacting partner of ALK	ZC3HC1(S321);	-0.207162	0.272911	-0.668236	0.00681762
NIPBL_HUMAN	Nipped-B-like protein	NIPBL(S269);NIPBL(S280);	-0.252177	0.357918	-0.505319	0.0367165
NKTR_HUMAN	NK-tumor recognition protein	NKTR(S379);	-0.555132	0.0377728	-0.275634	0.517897
NO40_HUMAN	Nucleolar protein of 40 kDa	ZCCHC17(T179);	-0.142444	0.650492	0.599905	0.028137
NO40_HUMAN	Nucleolar protein of 40 kDa	ZCCHC17(S114);	0.537468	0.00526179	0.737814	0.000521674
NOL10_HUMAN		NOL10(S260);	-0.38575	0.493465	-8.15796	0.0216911
NOLC1_HUMAN	Nucleolar and coiled-body phosphoprotein 1	NOLC1(S508);	0.559555	0.0457488	1.32533	0.00592118
NOLC1_HUMAN	Nucleolar and coiled-body phosphoprotein 1	NOLC1(T188);	1.16188	0.00293407	1.64713	0.000957678
NOLC1_HUMAN	Nucleolar and coiled-body phosphoprotein 1	NOLC1(T607);NOLC1(T610);	0.466142	0.00406651	0.736473	0.0117587
NOLC1_HUMAN	Nucleolar and coiled-body phosphoprotein 1	NOLC1(T607);NOLC1(T610);	0.452717	0.00401919	0.695212	0.0113472
NOLC1_HUMAN	Nucleolar and coiled-body phosphoprotein 1	NOLC1(S563);	2.39324	0.159268	2.93039	0.30756
NOP56_HUMAN	Nucleolar protein 56	NOP56(S563);	0.192115	0.354389	0.12259	0.572678
NOSIP_HUMAN	Nitric oxide synthase-interacting protein	NOSIP(S135);	0.737484	0.00386843	0.913164	0.0014044
NOVA2_HUMAN	RNA-binding protein Nova-2	NOVA2(T458);	1.19292	0.0131843	1.52684	0.0224196
NPM_HUMAN	Nucleophosmin	NPM1(S254);NPM1(S260);	2.21537	0.0257549	0.549735	0.842346
NPM_HUMAN	Nucleophosmin	NPM1(S139);	0.524548	0.151098	0.622871	0.00825953
NPM_HUMAN	Nucleophosmin	MAP4K3(S618);NPM1(S139);	0.524548	0.151098	0.622871	0.00825953
NPM_HUMAN	Nucleophosmin	NPM1(S254);NPM1(S260);	1.76039	0.000162908	1.56502	0.00607272
NPM_HUMAN	Nucleophosmin	NPM1(M251);NPM1(S254);	1.76039	0.000162908	1.56502	0.00607272
NR2C2_HUMAN	Nuclear receptor subfamily 2 group C member 2	NR2C2(S19);	-0.385378	0.15243	-0.870955	0.0054685
NRIP1_HUMAN	Nuclear receptor-interacting protein 1	NRIP1(S564);	-0.762361	0.0309449	-0.25328	0.380635
NS1BP_HUMAN	Influenza virus NS1A-binding protein	IVNS1ABP(S322);	0.569496	0.306322	0.549624	0.529661
NS1BP_HUMAN	Influenza virus NS1A-binding protein	IVNS1ABP(S322);IVNS1ABP(S325);	0.478782	0.316905	-0.286757	0.928529
NS1BP_HUMAN	Influenza virus NS1A-binding protein	IVNS1ABP(K265);IVNS1ABP(S268);	-0.22995	0.58655	1.55697	0.0525247
NS1BP_HUMAN	Influenza virus NS1A-binding protein	IVNS1ABP(K265);IVNS1ABP(T281);	-0.154027	0.684206	1.60581	0.0331097
NS1BP_HUMAN	Influenza virus NS1A-binding protein	IVNS1ABP(K265);IVNS1ABP(T281);	0.255477	0.400915	2.83273	0.0169538
NSD1_HUMAN	Histone-lysine N-methyltransferase, H3 lysine-36 and H4 lysine-20 specific	NSD1(S2471);	-1.02227	0.00183054	-1.19247	0.23924
NSD2_HUMAN	Histone-lysine N-methyltransferase NSD2	NSD2(S437);	-0.511223	0.0015238	-0.583106	0.289198
NSD2_HUMAN	Histone-lysine N-methyltransferase NSD2	NSD2(S421);	-0.69915	0.0386563	-1.69359	0.0155867
NSE3_HUMAN	Non-structural maintenance of chromosomes element 3 homolog	NSMCE3(S64);	-0.680765	0.00750251	0.17652	0.606133
NSE3_HUMAN	Non-structural maintenance of chromosomes element 3 homolog	NSMCE3(S57);	-0.798511	0.000861078	0.0812073	0.720917
NSF1C_HUMAN	NSFL1 cofactor p47	NSFL1C(T263);	0.620204	0.00486379	0.685631	0.00504861
NSF1C_HUMAN	NSFL1 cofactor p47	NSFL1C(S262);	1.57417	0.202335	1.51131	0.0064896
NU107_HUMAN	Nuclear pore complex protein Nup107	NUP107(R60);NUP107(T64);	0.950972	0.000912295	1.16242	0.00329703
NU133_HUMAN	Nuclear pore complex protein Nup133	NUP133(S27);NUP133(T28);	1.01727	0.000417628	1.88018	2.2526e-05
NU133_HUMAN	Nuclear pore complex protein Nup133	NUP133(S27);	0.478015	0.016479	1.60123	0.00176085
NU153_HUMAN	Nuclear pore complex protein Nup153	NUP153(S257);	0.408323	0.0579044	1.23151	0.000356353
NU153_HUMAN	Nuclear pore complex protein Nup153	NUP153(S333);NUP153(S338);	0.598017	0.538798	1.12083	0.00296503
NU153_HUMAN	Nuclear pore complex protein Nup153	NUP153(S1461);	0.88561	7.39806e-05	1.21159	0.00202574
NU153_HUMAN	Nuclear pore complex protein Nup153	NUP153(S330);	-0.00499635	0.965146	1.0622	0.00518123
NU153_HUMAN	Nuclear pore complex protein Nup153	NUP153(S319);	0.746281	0.05295	1.76244	0.000565621
NU153_HUMAN	Nuclear pore complex protein Nup153	NUP153(T202);	-0.026874	0.864898	0.567712	0.0143358
NU155_HUMAN	Nuclear pore complex protein Nup155	NUP155(S994);	0.344434	0.251337	1.36251	0.0274698
NU188_HUMAN	Nucleoporin NUP188 homolog	NUP188(T1712);	0.811985	0.0212066	0.855563	0.0860487
NU214_HUMAN	Nuclear pore complex protein Nup214	NUP214(T434);NUP214(T436);	0.609451	0.256566	1.04378	0.0188007
NU214_HUMAN	Nuclear pore complex protein Nup214	NUP214(S1081);	0.520358	0.0105773	1.43645	0.503043
NUCKS_HUMAN	Nuclear ubiquitous casein and cyclin-dependent kinase substrate 1	NUCKS1(S73);NUCKS1(S75);	2.56318	0.0257993	1.28285	0.292646
NUCKS_HUMAN	Nuclear ubiquitous casein and cyclin-dependent kinase substrate 1	NUCKS1(S30);NUCKS1(Y13);	0.765128	0.015168	1.34611	0.263542
NUCKS_HUMAN	Nuclear ubiquitous casein and cyclin-dependent kinase substrate 1	NUCKS1(S79);	1.79062	0.0402793	1.06091	0.259682
NUCL_HUMAN	Nucleolin	NCL(T121);	1.32364	0.0376318	1.28823	0.0635194
NUCL_HUMAN	Nucleolin	NCL(T76);	0.982025	0.00338559	1.07614	0.271077
NUMA1_HUMAN	Nuclear mitotic apparatus protein 1	NUMA1(S2003);	-0.603509	0.00167554	-1.23001	0.00692857
NUMA1_HUMAN	Nuclear mitotic apparatus protein 1	NUMA1(S1872);NUMA1(Y1865);	1.5136	0.216138	8.74614	5.55875e-05
NUMA1_HUMAN	Nuclear mitotic apparatus protein 1	NUMA1(T2106);	1.02448	0.0139236	1.29921	0.0227293
NUMA1_HUMAN	Nuclear mitotic apparatus protein 1	NUMA1(T2099);	0.969626	0.034204	0.780054	0.0259082
NUMA1_HUMAN	Nuclear mitotic apparatus protein 1	NUMA1(S1840);	-0.583153	0.0365929	3.03124	0.016164
NUP35_HUMAN	Nucleoporin NUP35	NUP35(S261);	1.65814	0.0381825	4.45194	0.322565
NUP35_HUMAN	Nucleoporin NUP35	NUP35(S100);NUP35(S105);	1.53119	0.000980818	2.16204	0.12314
NUP35_HUMAN	Nucleoporin NUP35	NUP35(S73);	0.463341	0.00434233	1.16809	0.00677523
NUP50_HUMAN	Nuclear pore complex protein Nup50	NUP50(S223);	0.645475	0.00133324	1.54676	0.000334529
NUSAP_HUMAN	Nucleolar and spindle-associated protein 1	NUSAP1(T347);NUSAP1(S352);	1.14622	0.000801359	1.25189	0.00221943
NUSAP_HUMAN	Nucleolar and spindle-associated protein 1	NUSAP1(S240);NUSAP1(S243);	2.00273	0.00026293	1.39405	0.00876438
NUSAP_HUMAN	Nucleolar and spindle-associated protein 1	NUSAP1(S247);	0.568828	0.0163028	1.02145	0.0593176
NUSAP_HUMAN	Nucleolar and spindle-associated protein 1	NUSAP1(T314);	0.799323	0.064417	1.18165	3.61647e-05
NYNRI_HUMAN	Protein NYNRIN	NYNRIN(S660);	1.08383	0.0213807	0.760206	0.11073
O13H1_HUMAN	Olfactory receptor 13H1	OR13H1(S127);	0.746952	0.0151074	-0.178426	0.507677
OPA1_HUMAN	Dynamin-like 120 kDa protein, mitochondrial	OPA1(S478);	0.400099	0.168028	10.1143	1.20005e-05
OR2G3_HUMAN		OR2G3(S306);	0.724945	0.0914545	1.09511	0.0182679
ORC6_HUMAN	Origin recognition complex subunit 6	ORC6(T195);	-0.508418	0.0298217	-0.983429	0.00188189
OSER1_HUMAN	Oxidative stress-responsive serine-rich protein 1	OSER1(S82);OSER1(S84);	0.679337	0.000479648	0.707751	0.106208
OTP_HUMAN		OTP(S3);	0.568427	0.090523	1.30304	0.0126145
OZF_HUMAN	Zinc finger protein OZF	ZNF146(S207);	0.693365	0.0689109	1.5975	0.00183627
P121A_HUMAN	Nuclear envelope pore membrane protein POM 121	POM121(S108);	0.628402	0.0601356	0.608861	0.0147655
P121A_HUMAN	Nuclear envelope pore membrane protein POM 121	POM121(S439);POM121B(S23);POM121C(S416);	-0.542442	0.15418	-0.808977	0.0088246
P121A_HUMAN	Nuclear envelope pore membrane protein POM 121	POM121(T693);POM121C(T670);	0.763043	0.0208869	0.986683	0.0335269
P33MX_HUMAN	Putative monooxygenase p33MONOX	KIAA1191(S182);	0.228711	0.532601	0.600924	0.00543139
P33MX_HUMAN	Putative monooxygenase p33MONOX	KIAA1191(R167);KIAA1191(S182);	0.228711	0.532601	0.600924	0.00543139
P4K2A_HUMAN	Phosphatidylinositol 4-kinase type 2-alpha	PI4K2A(Y465);	-0.373281	0.623734	-0.914445	0.0432373
P4R3A_HUMAN	Serine/threonine-protein phosphatase 4 regulatory subunit 3A	PPP4R3A(S741);	0.904073	0.0572068	0.784646	0.0232905
P4R3A_HUMAN	Serine/threonine-protein phosphatase 4 regulatory subunit 3A	PPP4R3A(R739);PPP4R3A(S741);	0.904073	0.0572068	0.784646	0.0232905
P53_HUMAN	Cellular tumor antigen p53	TP53(T312);	0.638998	0.0152697	-0.413114	0.0462453
P5CR1_HUMAN	Pyrroline-5-carboxylate reductase 1, mitochondrial	PYCR1(S301);	-0.111549	0.474694	-0.582928	0.00707329
P66A_HUMAN	Transcriptional repressor p66-alpha	GATAD2A(S326);	-0.311944	0.369121	-0.924244	0.0223373
P66A_HUMAN	Transcriptional repressor p66-alpha	GATAD2A(T49);	-0.111096	0.984088	0.228629	0.455024
P66B_HUMAN	Transcriptional repressor p66-beta	GATAD2B(M342);GATAD2B(S338);	1.02555	0.00052434	1.21501	0.00274369
PAIRB_HUMAN	Plasminogen activator inhibitor 1 RNA-binding protein	SERBP1(K240);SERBP1(Y246);	11.6861	8.46616e-09	3.50205	0.0208439
PAIRB_HUMAN	Plasminogen activator inhibitor 1 RNA-binding protein	SERBP1(K240);SERBP1(S252);	11.6861	8.46616e-09	3.50205	0.0208439
PAIRB_HUMAN	Plasminogen activator inhibitor 1 RNA-binding protein	SERBP1(K240);SERBP1(Y246);	11.6861	8.46616e-09	3.50205	0.0208439
PAK1_HUMAN	Serine/threonine-protein kinase PAK 1	PAK1(T214);	0.456198	0.0771038	1.19467	0.000154842
PAK2_HUMAN	Serine/threonine-protein kinase PAK 2	PAK2(T60);	0.990393	0.0232456	0.824428	0.0072307
PAK4_HUMAN	Serine/threonine-protein kinase PAK 4	PAK4(T207);	-0.0443103	0.508004	-0.281547	0.364122
PALB2_HUMAN	Partner and localizer of BRCA2	PALB2(S778);	-0.525935	0.0660183	-1.34757	0.00954295
PALB2_HUMAN	Partner and localizer of BRCA2	PALB2(K774);PALB2(S778);	-0.525935	0.0660183	-1.34757	0.00954295
PALMD_HUMAN	Palmdelphin	PALMD(S321);	0.118346	0.588882	1.03315	0.0346486
PANK2_HUMAN	Pantothenate kinase 2, mitochondrial	PANK2(S171);	0.530237	0.0956745	0.578071	0.0377353
PARN_HUMAN	Poly(A)-specific ribonuclease PARN	PARN(S557);	0.647708	0.00319473	-0.101147	0.470134
PATL1_HUMAN	Protein PAT1 homolog 1	PATL1(T194);	-0.231374	0.305135	-1.04474	0.000212581
PATZ1_HUMAN	POZ-, AT hook-, and zinc finger-containing protein 1	PATZ1(S376);	1.23942	0.0160533	1.0316	0.255988
PAXI_HUMAN	Paxillin	PXN(S109);	0.278031	0.550417	0.867045	0.0012445
PAXI_HUMAN	Paxillin	PXN(Y118);	0.815156	0.0763606	-0.399776	0.0553842
PB1_HUMAN	Protein polybromo-1	PBRM1(S1405);	1.06605	0.00671836	1.30105	0.00261599
PB1_HUMAN	Protein polybromo-1	PBRM1(Y1404);	1.05127	0.00625224	1.30105	0.00261599
PBX2_HUMAN	Pre-B-cell leukemia transcription factor 2	PBX2(S330);	-0.490286	0.0563802	-0.66801	0.0319393
PCF11_HUMAN	Pre-mRNA cleavage complex 2 protein Pcf11	PCF11(S777);	0.191177	0.142777	0.931428	0.021346
PCF11_HUMAN	Pre-mRNA cleavage complex 2 protein Pcf11	PCF11(M768);PCF11(S777);	0.191177	0.142777	0.931428	0.021346
PCF11_HUMAN	Pre-mRNA cleavage complex 2 protein Pcf11	PCF11(S169);	0.821474	0.00104732	1.74659	0.0010857
PCIF1_HUMAN	Phosphorylated CTD-interacting factor 1	PCIF1(S143);	0.668595	0.00764457	0.246814	0.52847
PCM1_HUMAN	Pericentriolar material 1 protein	PCM1(S960);	-0.234399	0.242147	-0.594884	0.0129521
PCM1_HUMAN	Pericentriolar material 1 protein	PCM1(S110);	-0.214576	0.176172	-0.735075	0.0370943
PCM1_HUMAN	Pericentriolar material 1 protein	PCM1(S1730);	0.250426	0.351961	0.587089	0.261536
PCM1_HUMAN	Pericentriolar material 1 protein	PCM1(S869);	-9.51319	1.42768e-07	-1.69875	0.219664
PCNA_HUMAN	Proliferating cell nuclear antigen	PCNA(M139);	0.595249	0.576399	-3.94025	0.0309458
PCNP_HUMAN	PEST proteolytic signal-containing nuclear protein	PCNP(S142);	1.01376	0.00243112	0.78433	0.028572
PDC6I_HUMAN	Programmed cell death 6-interacting protein	PDCD6IP(S730);	0.575437	0.0635249	1.38171	0.000499495
PDCD4_HUMAN	Programmed cell death protein 4	PDCD4(S80);	0.365801	0.582185	-1.71961	0.00636351
PDCD4_HUMAN	Programmed cell death protein 4	PDCD4(T93);	-0.166468	0.132787	-0.511351	0.0415622
PDCD5_HUMAN	Programmed cell death protein 5	PDCD5(S119);	0.569313	0.0385274	0.16312	0.52473
PDE4A_HUMAN	cAMP-specific 3',5'-cyclic phosphodiesterase 4A	PDE4A(S13);	0.341318	0.565328	1.27142	0.0245931
PDE4B_HUMAN	cAMP-specific 3',5'-cyclic phosphodiesterase 4B	PDE4B(S197);	-0.00498341	0.861243	1.16498	0.00357565
PDIP3_HUMAN	Polymerase delta-interacting protein 3	POLDIP3(S63);	-0.216898	0.587703	0.306407	0.415608
PDLI1_HUMAN	PDZ and LIM domain protein 1	PDLIM1(S90);	0.846781	0.013049	0.616876	0.145418
PDLI5_HUMAN	PDZ and LIM domain protein 5	PDLIM5(T110);	0.592276	0.000967067	0.837669	0.00039429
PDLI7_HUMAN	PDZ and LIM domain protein 7	PDLIM7(T259);	0	1	-1.31887	0.0359616
PDS5A_HUMAN	Sister chromatid cohesion protein PDS5 homolog A	PDS5A(T1208);	-0.0839847	0.591241	-0.50691	0.0164473
PDS5B_HUMAN	Sister chromatid cohesion protein PDS5 homolog B	PDS5B(S1139);	0.9562	0.0059094	1.5636	0.000459703
PEAK1_HUMAN	Inactive tyrosine-protein kinase PEAK1	PEAK1(S1035);	-0.721746	0.0161472	-0.330057	0.293597
PEAK1_HUMAN	Inactive tyrosine-protein kinase PEAK1	PEAK1(T852);	-0.806244	0.0112392	-3.55056	0.0107891
PER2_HUMAN	Period circadian protein homolog 2	PER2(S977);	-0.18212	0.460578	-0.630145	0.026044
PEX19_HUMAN	Peroxisomal biogenesis factor 19	PEX19(T43);	1.23553	0.00385895	1.80774	0.000373331
PEX19_HUMAN	Peroxisomal biogenesis factor 19	PEX19(S149);	-0.0133392	0.897487	1.05814	0.0116837
PEX19_HUMAN	Peroxisomal biogenesis factor 19	PEX19(M148);PEX19(S149);	-0.0133392	0.897487	1.05814	0.0116837
PEX5R_HUMAN	PEX5-related protein	PEX5L(S257);	2.07127	0.140294	1.85096	0.0135468
PEX5R_HUMAN	PEX5-related protein	PEX5L(S437);	2.58368	0.0329864	0.460326	0.934394
PHAG1_HUMAN	Phosphoprotein associated with glycosphingolipid-enriched microdomains 1	PAG1(Y359);	-7.19752	0.402545	0.231057	0.630699
PHAG1_HUMAN	Phosphoprotein associated with glycosphingolipid-enriched microdomains 1	PAG1(T361);	-7.19752	0.402545	0.231057	0.630699
PHAR1_HUMAN	Phosphatase and actin regulator 1	PHACTR1(S467);	0.0790379	0.559243	1.20765	0.045219
PHF14_HUMAN	PHD finger protein 14	PHF14(S835);	1.16885	0.000702158	1.7221	0.0208355
PHF14_HUMAN	PHD finger protein 14	PHF14(T287);	-0.241912	0.424801	-0.63178	0.0369432
PHF23_HUMAN	PHD finger protein 23	PHF23(S147);PHF23(S150);	-0.12834	0.834862	0.813196	0.0113839
PHF6_HUMAN	PHD finger protein 6	PHF6(S145);	0.13573	0.905472	0.278515	0.655674
PHIP_HUMAN	PH-interacting protein	PHIP(T1557);	0.942938	0.0722515	0.755075	0.0142932
PHIP_HUMAN	PH-interacting protein	PHIP(T1482);	-0.867623	0.243646	-1.41273	0.0460612
PHIP_HUMAN	PH-interacting protein	PHIP(S911);	0.496241	0.730085	-0.17275	0.333033
PHIP_HUMAN	PH-interacting protein	PHIP(Y1316);	-0.269234	0.706984	1.34356	0.00403424
PHIP_HUMAN	PH-interacting protein	PHIP(S1315);	-0.215636	0.855674	1.35669	0.00457958
PHIPL_HUMAN	Phytanoyl-CoA hydroxylase-interacting protein-like	PHYHIPL(T14);PHYHIPL(S15);	9.22725	0.0244912	4.18	0.0361776
PHIPL_HUMAN	Phytanoyl-CoA hydroxylase-interacting protein-like	PHYHIPL(T14);PHYHIPL(S15);	1.16971	0.00276505	3.06767	2.63665e-05
PHIPL_HUMAN	Phytanoyl-CoA hydroxylase-interacting protein-like	PHYHIPL(S12);	0.77171	0.0128648	1.87743	0.000107312
PHLB1_HUMAN	Pleckstrin homology-like domain family B member 1	PHLDB1(S470);	0.790857	0.0282611	0.285949	0.443364
PI4KB_HUMAN	Phosphatidylinositol 4-kinase beta	PI4KB(S511);PI4KB(T519);	0.297192	0.294167	0.681533	0.00601951
PIMRE_HUMAN	Protein PIMREG	PIMREG(S16);	0.922753	0.00785211	1.77681	0.189992
PIMRE_HUMAN	Protein PIMREG	PIMREG(S140);	0.624112	0.00776421	0.626865	0.204158
PIMRE_HUMAN	Protein PIMREG	PIMREG(T74);	1.17678	0.0371367	1.31088	0.154198
PININ_HUMAN	Pinin	PNN(S68);	0.992291	0.00701294	0.165218	0.529981
PININ_HUMAN	Pinin	PNN(S658);	12.2446	0.0235331	0.290015	0.189168
PKCB1_HUMAN	Protein kinase C-binding protein 1	ZMYND8(S427);	0.865124	0.024929	1.16361	0.0111342
PKHA5_HUMAN	Pleckstrin homology domain-containing family A member 5	PLEKHA5(S933);PLEKHA5(S937);	1.81689	0.20266	1.78935	2.16936e-05
PKHA5_HUMAN	Pleckstrin homology domain-containing family A member 5	PLEKHA5(S930);	0.761575	0.0185203	1.48938	0.0044646
PKHG2_HUMAN	Pleckstrin homology domain-containing family G member 2	PLEKHG2(T445);PLEKHG2(S450);	-1.26331	0.0147354	-0.174064	0.469046
PKHG3_HUMAN	Pleckstrin homology domain-containing family G member 3	PLEKHG3(S631);	-0.196807	0.390404	-1.12074	0.0054954
PKHG3_HUMAN	Pleckstrin homology domain-containing family G member 3	PLEKHG3(S614);	-0.196692	0.319708	-0.997119	0.0440703
PKHG4_HUMAN	Puratrophin-1	PLEKHG4(S677);	-0.779179	0.0496676	-1.14769	0.000775613
PKN2_HUMAN	Serine/threonine-protein kinase N2	PKN2(S360);	0.462005	0.0316858	0.953607	0.00430363
PKP4_HUMAN	Plakophilin-4	PKP4(S403);	0.147863	0.878612	2.04148	0.0156421
PLCB3_HUMAN	1-phosphatidylinositol 4,5-bisphosphate phosphodiesterase beta-3	PLCB3(T924);	0.142555	0.513099	-0.653744	0.0137725
PLCG1_HUMAN	1-phosphatidylinositol 4,5-bisphosphate phosphodiesterase gamma-1	PLCG1(S1233);	0.93776	0.0899689	2.01034	0.0250232
PLEC_HUMAN	Plectin	PLEC(S4384);	0.512244	0.0226754	0.381952	0.182834
PLOD3_HUMAN		PLOD3(S209);	0.301872	0.318072	0.556799	0.0117681
PLXB3_HUMAN		PLXNB3(S1754);	-0.6555	0.32777	-3.30391	0.0115832
PMYT1_HUMAN	Membrane-associated tyrosine- and threonine-specific cdc2-inhibitory kinase	PKMYT1(T71);	3.00718	0.068669	1.73081	0.00216613
PO210_HUMAN	Nuclear pore membrane glycoprotein 210	NUP210(S1848);	-0.0560987	0.949824	-2.70105	0.0177045
PO2F1_HUMAN	POU domain, class 2, transcription factor 1	POU2F1(S385);POU2F3(S287);	0.526214	0.026143	0.843463	0.0160325
PO2F1_HUMAN	POU domain, class 2, transcription factor 1	POU2F1(S335);POU2F2(S250);POU2F3(S238);	1.40114	0.00122647	2.03279	0.135612
PO2F2_HUMAN	POU domain, class 2, transcription factor 2	POU2F2(S55);	0.410721	0.925373	-0.345545	0.173796
POZP3_HUMAN	POM121 and ZP3 fusion protein	POM121(S285);POM121C(S262);POMZP3(S20);	0.576319	0.0445167	0.842967	0.00228714
PP12C_HUMAN	Protein phosphatase 1 regulatory subunit 12C	PPP1R12C(S407);	0.658201	0.0310453	1.62321	0.000394729
PP14A_HUMAN	Protein phosphatase 1 regulatory subunit 14A	PPP1R14A(S26);	-0.193842	0.663248	-0.750633	0.0274411
PP14B_HUMAN	Protein phosphatase 1 regulatory subunit 14B	PPP1R14B(Y29);	1.10413	0.0223887	1.22581	0.000722023
PP14B_HUMAN	Protein phosphatase 1 regulatory subunit 14B	PPP1R14B(S32);	1.06311	0.0179584	1.48969	0.00444967
PP1RA_HUMAN	Serine/threonine-protein phosphatase 1 regulatory subunit 10	PPP1R10(S320);	0.439923	0.0357397	0.72616	0.00169163
PP4R2_HUMAN	Serine/threonine-protein phosphatase 4 regulatory subunit 2	PPP4R2(S226);	-0.368297	0.34867	-2.01112	0.0287199
PPR18_HUMAN	Phostensin	PPP1R18(S224);	0.190987	0.421399	0.841022	0.00473212
PQBP1_HUMAN	Polyglutamine-binding protein 1	PQBP1(S247);	0.248712	0.493036	1.22979	0.026509
PRAG1_HUMAN	Inactive tyrosine-protein kinase PRAG1	PRAG1(S907);	0.756691	0.0264043	0.967487	0.916094
PRAG1_HUMAN	Inactive tyrosine-protein kinase PRAG1	PRAG1(S146);	-0.545644	0.0285967	8.59109	0.0225058
PRC2A_HUMAN	Protein PRRC2A	PRRC2A(T517);	1.95425	0.0926617	1.50159	0.0270805
PRC2A_HUMAN	Protein PRRC2A	PRRC2A(T387);	-0.519419	0.00217827	-0.185948	0.718346
PRC2A_HUMAN	Protein PRRC2A	PRRC2A(T1133);	0.70587	0.00311348	0.136714	0.624829
PRC2A_HUMAN	Protein PRRC2A	PRRC2A(S1092);PRRC2A(Y1094);	0.811427	0.167781	0.642024	0.0467303
PRC2B_HUMAN	Protein PRRC2B	PRRC2B(S1422);	0.928392	0.000707094	0.0977698	0.524255
PRC2C_HUMAN	Protein PRRC2C	PRRC2C(T932);	3.11387	0.0289216	1.34361	0.212188
PRC2C_HUMAN	Protein PRRC2C	PRRC2C(S189);	0.123311	0.721308	0.736896	0.0973956
PRC2C_HUMAN	Protein PRRC2C	PRRC2C(S187);PRRC2C(S189);	0.123311	0.721308	0.736896	0.0973956
PRC2C_HUMAN	Protein PRRC2C	PRRC2C(S2105);	0.508371	0.000377906	1.17572	0.00160004
PRC2C_HUMAN	Protein PRRC2C	PRRC2C(R1259);PRRC2C(S1263);PRRC2C(T1265);PRRC2C(T1267);	9.49211	0.0260854	0.258691	0.542125
PRCC_HUMAN	Proline-rich protein PRCC	PRCC(T165);	-0.0697138	0.951167	0.3134	0.135918
PRCC_HUMAN	Proline-rich protein PRCC	PRCC(T235);	0.293487	0.0396988	0.961781	0.0359232
PRIC2_HUMAN	Prickle-like protein 2	PRICKLE2(S571);	-6.11348	0.034466	-0.148323	0.854428
PRKN_HUMAN	E3 ubiquitin-protein ligase parkin	PRKN(S136);	-0.8314	0.132994	0.771298	0.133142
PROX1_HUMAN	Prospero homeobox protein 1	PROX1(S181);	-0.594052	0.0329287	-0.666053	0.0237828
PROX1_HUMAN	Prospero homeobox protein 1	PROX1(M176);PROX1(S181);	-0.594052	0.0329287	-0.666053	0.0237828
PRP17_HUMAN	Pre-mRNA-processing factor 17	CDC40(S49);	-0.227136	0.634506	0.488965	0.30585
PRP6_HUMAN	Pre-mRNA-processing factor 6	PRPF6(S143);	-0.803849	0.383862	-0.680175	0.0491527
PRR11_HUMAN	Proline-rich protein 11	PRR11(T287);	1.10839	0.0285589	1.60115	0.000335544
PRR12_HUMAN	Proline-rich protein 12	PRR12(S44);	-0.675423	0.00865307	-0.757603	0.0262668
PRR12_HUMAN	Proline-rich protein 12	PRR12(S309);	0.142494	0.568967	0.558236	0.030566
PRR36_HUMAN	Proline-rich protein 36	PRR36(S1128);PRR36(T1129);	-6.89439	0.395724	2.13993	0.000449811
PRSR2_HUMAN		PROSER2(S382);	0.580323	0.128196	0.662205	0.00441217
PRSR2_HUMAN	Proline and serine-rich protein 2	PROSER2(R380);PROSER2(S382);	0.580323	0.128196	0.662205	0.00441217
PRUN2_HUMAN	Protein prune homolog 2	PRUNE2(S595);	-0.719159	0.252609	-0.0959848	0.785837
PSA4_HUMAN	Proteasome subunit alpha type-4	PSMA4(S13);	0.824781	0.000761819	1.20246	9.14096e-05
PSA5_HUMAN	Proteasome subunit alpha type-5	PSMA5(T55);	0.439685	0.00602302	1.59377	0.000143872
PSA5_HUMAN	Proteasome subunit alpha type-5	PSMA5(M59);PSMA5(T55);	0.439685	0.00602302	1.59377	0.000143872
PSA5_HUMAN	Proteasome subunit alpha type-5	PSMA5(S16);	0.611405	0.000523671	0.897215	0.00184687
PSIP1_HUMAN	PC4 and SFRS1-interacting protein	PSIP1(K155);PSIP1(T166);	-0.0396727	0.820459	-2.57252	0.046637
PSMD1_HUMAN	26S proteasome non-ATPase regulatory subunit 1	PSMD1(S277);	0.185041	0.568343	1.14152	0.041347
PSMD1_HUMAN	26S proteasome non-ATPase regulatory subunit 1	PSMD1(T284);	0.867365	0.304981	0.895756	0.00190685
PTN13_HUMAN	Tyrosine-protein phosphatase non-receptor type 13	PTPN13(S911);	-0.189511	0.104797	-0.656815	0.0448936
PTN13_HUMAN	Tyrosine-protein phosphatase non-receptor type 13	PTPN13(S2032);	-0.128532	0.163134	-0.799087	1.17741e-05
PTN23_HUMAN	Tyrosine-protein phosphatase non-receptor type 23	PTPN23(T1131);	0.326283	0.452388	0.783879	0.0110942
PTN23_HUMAN	Tyrosine-protein phosphatase non-receptor type 23	PTPN23(S1126);PTPN23(T1131);	0.326283	0.452388	0.783879	0.0110942
PTOV1_HUMAN	Prostate tumor-overexpressed gene 1 protein	PTOV1(S36);	-0.250859	0.272301	-0.76498	0.0303142
PTOV1_HUMAN	Prostate tumor-overexpressed gene 1 protein	PTOV1(S34);	-0.378265	0.0836001	-1.04886	0.0344361
PTPRU_HUMAN	Receptor-type tyrosine-protein phosphatase U	PTPRU(S863);PTPRU(Y865);	-1.00564	0.0196493	0.697773	0.357922
PUR4_HUMAN	Phosphoribosylformylglycinamidine synthase	PFAS(S569);	0.58415	0.713415	0.2911	0.926562
PUR6_HUMAN	Multifunctional protein ADE2	PAICS(S27);	0.9142	0.000122158	1.02216	0.000200654
PYR1_HUMAN	CAD protein	CAD(S1859);	-0.238636	0.136231	-0.812292	0.000905124
PZRN3_HUMAN	E3 ubiquitin-protein ligase PDZRN3	PDZRN3(S774);	-0.00640953	0.853541	-0.610987	0.0296927
QSER1_HUMAN	Glutamine and serine-rich protein 1	QSER1(S613);	0.969626	0.0296876	-0.238243	0.553053
R51A1_HUMAN	RAD51-associated protein 1	RAD51AP1(S120);	-1.37373	0.00515883	-1.67817	0.0033912
R51A1_HUMAN	RAD51-associated protein 1	RAD51AP1(S19);RAD51AP1(S21);	0	1	2.4368	0.0466081
RAB13_HUMAN	Ras-related protein Rab-13	RAB13(Y5);	-9.21006	0.366845	-0.224041	0.405524
RABE1_HUMAN	Rab GTPase-binding effector protein 1	RABEP1(T408);	0.0645523	0.779577	-0.621968	0.0020314
RABE1_HUMAN	Rab GTPase-binding effector protein 1	RABEP1(S407);RABEP1(T408);	0.0645523	0.779577	-0.621968	0.0020314
RAE1_HUMAN		CHM(S233);	-0.560377	0.0338053	0.207619	0.973655
RAI1_HUMAN	Retinoic acid-induced protein 1	RAI1(S1358);	0.728098	0.0453825	0.873367	0.00217875
RAI1_HUMAN	Retinoic acid-induced protein 1	RAI1(S916);	-0.143019	0.757509	-0.559628	0.0327152
RAMAC_HUMAN	RNA guanine-N7 methyltransferase activating subunit	FAM103A1(S36);	0.179474	0.45313	0.0754902	0.725257
RANB3_HUMAN	Ran-binding protein 3	RANBP3(S96);RANBP3(S100);RANBP3(S108);	0.566603	0.0277934	0.571507	0.33428
RANG_HUMAN	Ran-specific GTPase-activating protein	RANBP1(T7);RANBP1(T13);	1.71918	0.486912	11.3642	0.0200304
RANG_HUMAN	Ran-specific GTPase-activating protein	RANBP1(T13);RANBP1(S14);RANBP1(T15);	0	1	11.5968	0.0192016
RASA3_HUMAN	Ras GTPase-activating protein 3	RASA3(Y807);	1.05811	0.740847	1.29348	0.0135212
RB_HUMAN	Retinoblastoma-associated protein	RB1(S855);	-0.902126	0.117808	-4.86646	0.00524708
RB_HUMAN	Retinoblastoma-associated protein	RB1(T353);	-0.315163	0.0498998	-0.777721	0.020926
RB12B_HUMAN	RNA-binding protein 12B	RBM12B(S250);RBM12B(S254);	1.14601	0.186172	2.45575	0.00928512
RB15B_HUMAN	Putative RNA-binding protein 15B	RBM15B(T606);	0.619501	0.0294251	0.441917	0.298162
RB3GP_HUMAN	Rab3 GTPase-activating protein catalytic subunit	RAB3GAP1(T663);	-0.327085	0.011086	-0.805288	0.0165894
RB6I2_HUMAN	ELKS/Rab6-interacting/CAST family member 1	ERC1(T38);	9.72046	0.0252623	1.9435	0.159193
RBBP5_HUMAN	Retinoblastoma-binding protein 5	RBBP5(S497);	-0.438704	0.397934	-0.149721	0.58819
RBL1_HUMAN	Retinoblastoma-like protein 1	RBL1(T754);RBL1(S762);	-0.339496	0.924267	-5.62484	0.00422938
RBL1_HUMAN	Retinoblastoma-like protein 1	RBL1(S640);	-0.182439	0.17775	-0.72195	0.00982113
RBL1_HUMAN	Retinoblastoma-like protein 1	RBL1(M636);RBL1(S640);	-0.182439	0.17775	-0.72195	0.00982113
RBL1_HUMAN	Retinoblastoma-like protein 1	RBL1(T369);	-0.281445	0.272696	-2.01099	9.58806e-05
RBM15_HUMAN	RNA-binding protein 15	RBM15(Y126);	-0.833613	0.00073607	-0.682053	0.0543943
RBM15_HUMAN	RNA-binding protein 15	RBM15(S128);	-0.833613	0.00073607	-0.682053	0.0543943
RBM15_HUMAN	RNA-binding protein 15	RBM15(S741);	-0.475561	0.0290458	-0.478269	0.148763
RBM15_HUMAN	RNA-binding protein 15	RBM15(S97);	0.263539	0.457858	0.559833	0.0403293
RBM15_HUMAN	RNA-binding protein 15	RBM15(S210);	-3.72218	0.00621668	1.03121	0.323147
RBM23_HUMAN	Probable RNA-binding protein 23	RBM23(S149);	0.174237	0.456384	0.249572	0.14891
RBNS5_HUMAN	Rabenosyn-5	RBSN(S222);	-0.991538	0.0280851	0.4913	0.318958
RBP2_HUMAN	E3 SUMO-protein ligase RanBP2	RANBP2(S796);RGPD1(S787);RGPD2(S795);RGPD3(S797);RGPD4(S797);	-0.571985	0.0183515	-0.475883	0.236045
RBP2_HUMAN	E3 SUMO-protein ligase RanBP2	RANBP2(S128);RGPD1(S119);RGPD2(S127);RGPD3(S128);RGPD4(S128);RGPD5(S128);RGPD8(S128);	1.2897	0.00694158	2.7308	0.0611239
RBP2_HUMAN	E3 SUMO-protein ligase RanBP2	RANBP2(S1955);RGPD1(S964);RGPD2(S972);RGPD3(S980);RGPD4(S980);RGPD5(S979);RGPD8(S979);	1.05007	0.000678652	3.32543	0.0115453
RBP2_HUMAN	E3 SUMO-protein ligase RanBP2	RANBP2(T1144);	0.802414	0.00765262	1.61564	0.00174569
RBP2_HUMAN	E3 SUMO-protein ligase RanBP2	RANBP2(S778);	2.80826	0.0859476	0.821417	0.268386
RD23A_HUMAN	UV excision repair protein RAD23 homolog A	RAD23A(S99);	0.75237	0.916231	1.80868	0.0346928
RD23B_HUMAN	UV excision repair protein RAD23 homolog B	RAD23B(T164);	0.286109	0.299265	0.689772	0.00243684
RD23B_HUMAN	UV excision repair protein RAD23 homolog B	RAD23B(S168);	0.189478	0.35952	0.689418	0.0019436
RECQ4_HUMAN	ATP-dependent DNA helicase Q4	RECQL4(S323);	-0.121131	0.596847	-0.924903	0.0432895
RECQ4_HUMAN	ATP-dependent DNA helicase Q4	RECQL4(S326);	-0.629606	0.0402512	-0.275295	0.317918
REPI1_HUMAN	Replication initiator 1	REPIN1(S21);	0.669422	0.00700131	0.801578	0.00135987
REPI1_HUMAN	Replication initiator 1	REPIN1(T482);	0.291739	0.391551	1.32571	0.00295127
REPI1_HUMAN	Replication initiator 1	REPIN1(S426);	0.548091	0.474593	2.04214	0.0203787
REPS1_HUMAN	RalBP1-associated Eps domain-containing protein 1	REPS1(R270);REPS1(S272);	6.49344	0.00125223	2.44774	0.00212627
RFC1_HUMAN	Replication factor C subunit 1	RFC1(S156);	0.0699718	0.880175	-1.23739	0.029915
RFIP1_HUMAN	Rab11 family-interacting protein 1	RAB11FIP1(S529);	-0.0547232	0.761126	-0.636037	0.000289128
RFX7_HUMAN	DNA-binding protein RFX7	RFX7(S349);	-1.09486	0.000410088	-0.231955	0.365094
RFX7_HUMAN	DNA-binding protein RFX7	RFX7(T199);	-0.488513	0.0485608	-0.844665	0.00298801
RFX7_HUMAN	DNA-binding protein RFX7	RFX7(S321);	-0.770743	0.00926708	-1.83136	0.0936004
RFX7_HUMAN	DNA-binding protein RFX7	RFX7(S1069);	-0.671251	0.00378328	-0.172582	0.570801
RFX7_HUMAN	DNA-binding protein RFX7	RFX7(T1036);	-0.811685	0.0510817	-1.10449	0.0112015
RHG01_HUMAN	Rho GTPase-activating protein 1	ARHGAP1(S49);	0.20296	0.139368	0.622994	0.0186237
RHG07_HUMAN	Rho GTPase-activating protein 7	DLC1(S566);	-0.722336	0.814259	1.57102	0.000831689
RHG21_HUMAN	Rho GTPase-activating protein 21	ARHGAP21(S1526);	0.0379346	0.805407	1.28867	0.0150661
RHGBA_HUMAN	Rho GTPase-activating protein 11A	ARHGAP11A(S847);	-0.017114	0.938347	-0.67611	0.0100208
RHGBA_HUMAN	Rho GTPase-activating protein 11A	ARHGAP11A(S422);	0.123701	0.810529	-0.559503	0.0364266
RHGBA_HUMAN	Rho GTPase-activating protein 11A	ARHGAP11A(T866);	1.05055	0.00887384	0.894987	0.0120327
RICTR_HUMAN	Rapamycin-insensitive companion of mTOR	RICTOR(T1592);	-0.576162	0.0825548	-0.842257	0.0445076
RIF1_HUMAN	Telomere-associated protein RIF1	RIF1(S1046);	1.145	0.114421	1.81139	0.0296619
RIN1_HUMAN	Ras and Rab interactor 1	RIN1(S333);	-0.184393	0.617739	-0.956973	0.000748635
RIPK2_HUMAN	Receptor-interacting serine/threonine-protein kinase 2	RIPK2(S363);	5.12261	0.00329105	2.86614	0.0808857
RIPR1_HUMAN	Rho family-interacting cell polarization regulator 1	RIPOR1(S357);	-0.0380703	0.707985	-0.692699	0.0216508
RIPR1_HUMAN	Rho family-interacting cell polarization regulator 1	RIPOR1(Y348);	-0.0373956	0.709954	-0.700561	0.0212325
RIPR1_HUMAN	Rho family-interacting cell polarization regulator 1	RIPOR1(S732);	13.9042	0.0239389	0.10496	0.244472
RL1D1_HUMAN	Ribosomal L1 domain-containing protein 1	RSL1D1(S392);RSL1D1(S396);	-1.39469	0.00367325	-1.87321	0.207049
RL1D1_HUMAN	Ribosomal L1 domain-containing protein 1	RSL1D1(S413);	0.964137	0.00140352	1.75808	0.00178401
RL1D1_HUMAN	Ribosomal L1 domain-containing protein 1	RSL1D1(T465);RSL1D1(S469);	0.9187	0.000396258	0.86357	0.00796085
RL1D1_HUMAN	Ribosomal L1 domain-containing protein 1	RSL1D1(S445);	2.05568	0.0430335	1.08231	0.274902
RL1D1_HUMAN	Ribosomal L1 domain-containing protein 1	RSL1D1(S400);	-0.57281	0.551946	-0.495559	0.554444
RL26L_HUMAN	60S ribosomal protein L26-like 1	RPL26(M30);RPL26L1(M30);	-0.519253	0.306841	-1.07999	0.921186
RLA0L_HUMAN	60S acidic ribosomal protein P0-like	RPLP0(M101);RPLP0P6(M101);	0.35919	0.6713	-0.639715	0.391963
RLGPB_HUMAN	Ral GTPase-activating protein subunit beta	RALGAPB(T733);	0.167855	0.561684	1.18102	0.04362
RMP_HUMAN	Unconventional prefoldin RPB5 interactor 1	URI1(S378);	-0.176109	0.0618881	-0.290212	0.595651
RMXL1_HUMAN	RNA binding motif protein, X-linked-like-1	RBMX(S189);RBMXL1(S189);	0.0100717	0.958325	0.605721	0.0385714
RN138_HUMAN	E3 ubiquitin-protein ligase RNF138	RNF138(T144);	0.854107	0.000356361	2.16109	0.158299
RN168_HUMAN	E3 ubiquitin-protein ligase RNF168	RNF168(R466);RNF168(S470);	-0.534793	0.0474084	-0.0829835	0.884412
RN169_HUMAN	E3 ubiquitin-protein ligase RNF169	RNF169(S491);	1.30549	0.470806	9.92705	1.921e-07
RN214_HUMAN	RING finger protein 214	RNF214(S168);	0.0503774	0.744936	0.768235	0.00215147
RN219_HUMAN	RING finger protein 219	RNF219(S719);	-0.740855	0.0398714	-0.939277	0.0553858
RN219_HUMAN	RING finger protein 219	RNF219(S713);	-0.708327	0.117938	-0.934266	0.0487099
RN219_HUMAN	RING finger protein 219	RNF219(S460);	-1.39691	0.703764	-1.61039	0.0129324
RNF31_HUMAN	E3 ubiquitin-protein ligase RNF31	RNF31(S466);	-0.675313	0.0144175	-0.882795	0.0164252
ROA2_HUMAN	Heterogeneous nuclear ribonucleoproteins A2/B1	HNRNPA2B1(Y336);	0.495642	0.0108475	0.652631	0.00821387
ROA2_HUMAN	Heterogeneous nuclear ribonucleoproteins A2/B1	HNRNPA2B1(T145);	0.807499	0.183516	2.51862	0.00300544
ROAA_HUMAN	Heterogeneous nuclear ribonucleoprotein A/B	HNRNPAB(S242);	2.26175	0.00545133	1.90572	0.0116185
ROBO4_HUMAN		ROBO4(S125);	0.610845	0.0432805	-0.61485	0.276509
RP3A_HUMAN	Rabphilin-3A	RPH3A(S276);	0	1	0.138795	0.815202
RPB1_HUMAN	DNA-directed RNA polymerase II subunit RPB1	POLR2A(T1919);	0.466908	0.215418	-0.0541136	0.691914
RPGF1_HUMAN	Rap guanine nucleotide exchange factor 1	RAPGEF1(S214);	-0.491331	0.19823	-1.84507	0.0270562
RPRD2_HUMAN	Regulation of nuclear pre-mRNA domain-containing protein 2	RPRD2(T713);	-0.558014	0.0659206	-0.303478	0.384487
RPRD2_HUMAN	Regulation of nuclear pre-mRNA domain-containing protein 2	RPRD2(T980);	0.630151	0.0112552	0.978009	0.000308375
RPRD2_HUMAN	Regulation of nuclear pre-mRNA domain-containing protein 2	RPRD2(S1099);	0.390809	0.187006	0.827025	0.0352826
RPRD2_HUMAN	Regulation of nuclear pre-mRNA domain-containing protein 2	RPRD2(M1098);RPRD2(S1099);	0.390809	0.187006	0.827025	0.0352826
RPTOR_HUMAN	Regulatory-associated protein of mTOR	RPTOR(S859);RPTOR(S863);	0.0169305	0.919936	-0.788299	0.0345101
RPTOR_HUMAN	Regulatory-associated protein of mTOR	RPTOR(T865);	0.053069	0.69225	-0.530811	0.0320128
RRP15_HUMAN	RRP15-like protein	RRP15(S206);	-0.521698	0.160446	-0.826412	0.00458803
RRP15_HUMAN	RRP15-like protein	RRP15(T104);	0.355438	0.154644	0.541066	0.0172335
RRP15_HUMAN	RRP15-like protein	RRP15(S43);	-1.26448	0.249262	-1.56711	0.037524
RRP1B_HUMAN	Ribosomal RNA processing protein 1 homolog B	RRP1B(S706);	0.450978	0.00498033	1.01199	0.000226248
RRP7A_HUMAN	Ribosomal RNA-processing protein 7 homolog A	RRP7A(S99);	-0.0608015	0.824379	-0.299412	0.374962
RS10L_HUMAN	Putative 40S ribosomal protein S10-like	RPS10(T148);RPS10P5(T159);	-0.70494	0.1086	-2.08776	0.0157325
RS11_HUMAN	40S ribosomal protein S11	RPS11(S67);	1.60475	0.213544	-0.207131	0.988082
RS28_HUMAN	40S ribosomal protein S28	RPS28(T21);	-0.300706	0.257724	-0.0925457	0.996134
RS6_HUMAN	40S ribosomal protein S6	RPS6(S236);RPS6(S240);	-1.2413	0.0130127	-2.92415	0.0595456
RS6_HUMAN	40S ribosomal protein S6	RPS6(S235);RPS6(S236);	-0.969325	0.0345294	-2.01164	0.000356543
RS6_HUMAN	40S ribosomal protein S6	RPS6(S235);RPS6(S236);RPS6(S242);	-0.968472	0.0370475	-2.65985	8.15918e-05
RSF1_HUMAN	Remodeling and spacing factor 1	RSF1(S397);	-0.295461	0.122462	-0.657781	0.032389
RSF1_HUMAN	Remodeling and spacing factor 1	RSF1(Y1281);	0.549232	0.0342358	0.820323	0.30171
RSF1_HUMAN	Remodeling and spacing factor 1	RSF1(S1277);	0.590774	0.0366668	0.862994	0.296521
RSF1_HUMAN	Remodeling and spacing factor 1	RSF1(S1277);RSF1(T1278);RSF1(S1282);	0.630874	0.047163	0.900348	0.294316
RTF1_HUMAN	RNA polymerase-associated protein RTF1 homolog	RTF1(S697);	0.653111	0.0570202	0.824497	0.00203275
RU17_HUMAN	U1 small nuclear ribonucleoprotein 70 kDa	SNRNP70(S410);	2.64721	0.0161449	1.77686	0.00262779
RU1C_HUMAN	U1 small nuclear ribonucleoprotein C	SNRPC(T11);	1.04867	0.011663	1.40756	0.00448794
RU2A_HUMAN	U2 small nuclear ribonucleoprotein A'	SNRPA1(S178);	0.665887	0.00602337	1.00566	0.000223342
S4A7_HUMAN	Sodium bicarbonate cotransporter 3	SLC4A10(S238);SLC4A7(S233);	-0.561186	0.296577	-1.00473	0.0215919
S4A8_HUMAN	Electroneutral sodium bicarbonate exchanger 1	SLC4A8(S237);	-0.561186	0.296577	-1.00473	0.0215919
S6A15_HUMAN	Sodium-dependent neutral amino acid transporter B(0)AT2	SLC6A15(T703);	-0.224713	0.183955	0.137222	0.622887
SACS_HUMAN	Sacsin	SACS(S1779);	1.36147	0.0020037	2.78049	0.001253
SAFB1_HUMAN	Scaffold attachment factor B1	SAFB(S601);SAFB(S604);	-0.33404	0.387645	-0.597358	0.00993696
SAM11_HUMAN	Sterile alpha motif domain-containing protein 11	SAMD11(S646);	0.540735	0.0018049	0.205636	0.380839
SAS10_HUMAN	Something about silencing protein 10	UTP3(S462);	7.1034	0.349115	5.11432	0.00380414
SAS6_HUMAN	Spindle assembly abnormal protein 6 homolog	SASS6(S507);	0.447024	0.6408	1.92205	0.00629142
SASH1_HUMAN	SAM and SH3 domain-containing protein 1	SASH1(S813);	0.0012683	0.939195	1.16738	0.54432
SASH1_HUMAN	SAM and SH3 domain-containing protein 1	SASH1(S507);	-0.457297	0.241278	-2.03097	0.0447176
SBNO1_HUMAN	Protein strawberry notch homolog 1	SBNO1(S828);	-1.51278	0.0308185	-0.838613	0.296244
SBNO1_HUMAN	Protein strawberry notch homolog 1	SBNO1(S148);	1.75668	0.0375307	-1.4141	0.2277
SC16A_HUMAN	Protein transport protein Sec16A	SEC16A(S1196);	-0.270371	0.598077	1.51595	0.0719163
SC16A_HUMAN	Protein transport protein Sec16A	SEC16A(S417);	0.732007	0.0069327	1.09734	0.0491869
SC16A_HUMAN	Protein transport protein Sec16A	SEC16A(S779);	0.713755	0.0174304	0.942557	0.0216032
SC16A_HUMAN	Protein transport protein Sec16A	SEC16A(S414);SEC16A(T415);	0.58336	0.0882033	1.18277	0.0369087
SC16A_HUMAN	Protein transport protein Sec16A	SEC16A(T397);	0.332622	0.202383	0.379257	0.513389
SC16A_HUMAN	Protein transport protein Sec16A	SEC16A(S1905);	0.679039	0.00561119	0.606291	0.109787
SC16A_HUMAN	Protein transport protein Sec16A	SEC16A(S136);	0.597172	0.0249168	1.0925	0.151352
SC16A_HUMAN	Protein transport protein Sec16A	SEC16A(S1045);	0.486836	0.0361639	0.891164	0.0111446
SC16A_HUMAN	Protein transport protein Sec16A	SEC16A(T1147);	0.318227	0.423463	1.62914	0.196079
SC16A_HUMAN	Protein transport protein Sec16A	SEC16A(K386);SEC16A(S390);	0.33669	0.128626	0.326544	0.443437
SC16A_HUMAN	Protein transport protein Sec16A	SEC16A(S390);	0.16881	0.503982	0.556955	0.141628
SC61B_HUMAN	Protein transport protein Sec61 subunit beta	SEC61B(S19);	-0.12309	0.851216	-0.90911	0.0363308
SC61B_HUMAN	Protein transport protein Sec61 subunit beta	SEC61B(T9);	0.0322764	0.778966	-0.787317	0.0302325
SCAF8_HUMAN	Protein SCAF8	SCAF8(T614);	-0.0115219	0.787171	-0.913592	0.134359
SCFD1_HUMAN	Sec1 family domain-containing protein 1	SCFD1(S303);	-0.13119	0.177959	-0.513013	0.0468007
SCG1_HUMAN	Secretogranin-1	CHGB(S149);	-1.71387	0.0332357	-0.843822	0.0485934
SCG1_HUMAN	Secretogranin-1	CHGB(S314);	0	1	-2.97388	0.0157356
SCML2_HUMAN	Sex comb on midleg-like protein 2	SCML2(T253);	-1.37074	0.0439422	-0.276835	0.941826
SCND1_HUMAN	SCAN domain-containing protein 1	SCAND1(S51);	0.532396	0.253317	1.19945	0.0440332
SCNM1_HUMAN	Sodium channel modifier 1	SCNM1(M182);SCNM1(T185);	-0.5498	0.316939	-3.79896	0.0238836
SCRIB_HUMAN	Protein scribble homolog	SCRIB(R1443);SCRIB(S1445);SCRIB(S1448);	0.731267	0.0653939	1.65713	0.00457328
SENP3_HUMAN	Sentrin-specific protease 3	SENP3(S181);	-0.430513	0.0170613	-0.763677	0.0451841
SENP3_HUMAN	Sentrin-specific protease 3	SENP3(S169);SENP3(S181);	-0.430513	0.0170613	-0.763677	0.0451841
SEPT6_HUMAN	Septin-6	09/06/18 00:00:00(S408);	0.841242	0.014651	0.533274	0.204726
SEPT9_HUMAN	Septin-9	09/09/18 00:00:00(T49);	0.553637	0.00272628	0.861264	0.00190802
SEPT9_HUMAN	Septin-9	09/09/18 00:00:00(T38);	-0.656366	0.0465107	-0.604386	0.0217554
SEPT9_HUMAN	Septin-9	09/09/18 00:00:00(T142);ARHGAP6(T349);TNS1(T775);	0.169164	0.574679	1.28405	0.0482042
SETD2_HUMAN	Histone-lysine N-methyltransferase SETD2	SETD2(S744);	-0.403574	0.887967	-0.0975898	0.880022
SF3A1_HUMAN	Splicing factor 3A subunit 1	SF3A1(M325);SF3A1(S329);	0.422825	0.126442	0.344966	0.374153
SF3A3_HUMAN	Splicing factor 3A subunit 3	SF3A3(S365);SF3A3(S367);SF3A3(Y378);	10.7551	0.0304112	0.979863	0.362857
SF3A3_HUMAN	Splicing factor 3A subunit 3	SF3A3(S365);SF3A3(S367);SF3A3(S369);	10.7551	0.0304112	0.998244	0.362128
SF3A3_HUMAN	Splicing factor 3A subunit 3	SF3A3(S365);SF3A3(S367);SF3A3(S369);	10.7551	0.0304112	1.01686	0.361389
SF3B1_HUMAN	Splicing factor 3B subunit 1	SF3B1(T273);SF3B1(T278);	-0.0754185	0.675967	1.96907	0.0163924
SFPQ_HUMAN	Splicing factor, proline- and glutamine-rich	SFPQ(T687);	0.717673	0.00634295	0.288406	0.38766
SFPQ_HUMAN	Splicing factor, proline- and glutamine-rich	SFPQ(M683);SFPQ(T687);	0.717673	0.00634295	0.288406	0.38766
SFPQ_HUMAN	Splicing factor, proline- and glutamine-rich	SFPQ(S33);	0.832232	0.0281037	1.15564	0.000501035
SFR19_HUMAN	Splicing factor, arginine/serine-rich 19	SCAF1(S612);SCAF1(S614);	9.82575	0.32523	1.72956	0.0390577
SGT1_HUMAN	Protein SGT1 homolog	SUGT1(S280);	1.0193	0.000964073	2.32073	0.0842266
SH2B3_HUMAN	SH2B adapter protein 3	SH2B3(S150);	-0.647432	0.543035	-0.758173	0.0189093
SH2D3_HUMAN	SH2 domain-containing protein 3C	SH2D3C(S433);	0.225938	0.393848	-0.552748	0.00736201
SH2D5_HUMAN	SH2 domain-containing protein 5	SH2D5(S231);	-0.00217276	0.986486	-0.527101	0.0358497
SHB_HUMAN	SH2 domain-containing adapter protein B	SHB(S211);	-0.49972	0.114077	-1.31208	0.00677924
SHD_HUMAN	SH2 domain-containing adapter protein D	SHD(S202);	0.0917215	0.38458	9.52058	0.0337107
SHD_HUMAN	SH2 domain-containing adapter protein D	SHD(S161);	0.531581	0.0113044	1.38952	0.00672421
SHOC2_HUMAN	Leucine-rich repeat protein SHOC-2	SHOC2(T81);	0.645543	0.0468435	0.446631	0.292407
SHOX2_HUMAN	Short stature homeobox protein 2	SHOX2(S92);	-0.76595	0.0327825	-0.358894	0.267145
SHRM2_HUMAN	Protein Shroom2	SHROOM2(S1039);	-3.78484	0.0108862	-4.23562	0.377875
SHRM3_HUMAN	Protein Shroom3	SHROOM3(S676);	-2.68198	0.508987	0.783383	0.721764
SHRM3_HUMAN	Protein Shroom3	SHROOM3(S910);	0.920663	0.000222794	0.382063	0.0607041
SI1L2_HUMAN	Signal-induced proliferation-associated 1-like protein 2	SIPA1L2(S1478);	-0.673315	0.0420077	0.0158846	0.61592
SI1L2_HUMAN	Signal-induced proliferation-associated 1-like protein 2	SIPA1L2(S1029);	-0.140388	0.398184	-1.01371	0.0236402
SI1L2_HUMAN	Signal-induced proliferation-associated 1-like protein 2	SIPA1L2(S167);	-0.433349	0.0567018	-1.31267	0.00561451
SI1L3_HUMAN	Signal-induced proliferation-associated 1-like protein 3	SIPA1L3(S146);	-4.69278	0.0137478	0.257003	0.949879
SIK3_HUMAN	Serine/threonine-protein kinase SIK3	SIK3(S626);	0.914261	0.0110089	0.151908	0.75216
SIN3A_HUMAN	Paired amphipathic helix protein Sin3a	SIN3A(T287);SIN3A(S289);	0.753342	0.0205298	1.06714	0.0710523
SIR6_HUMAN	NAD-dependent protein deacetylase sirtuin-6	SIRT6(T337);	-0.0765722	0.969847	2.25367	0.0296144
SKT_HUMAN	Sickle tail protein homolog	KIAA1217(S1806);	0.505736	0.0745186	1.18373	0.0166627
SLAI1_HUMAN	SLAIN motif-containing protein 1	SLAIN1(S452);	1.12014	0.00421858	9.2078	0.137158
SLAI2_HUMAN	SLAIN motif-containing protein 2	SLAIN2(S462);SLAIN2(S467);	1.40414	0.0236664	1.21234	0.023896
SLTM_HUMAN	SAFB-like transcription modulator	SLTM(S1019);	1.76494	0.00176898	1.9367	0.000950952
SMAD1_HUMAN	Mothers against decapentaplegic homolog 1	SMAD1(M454);SMAD1(S463);SMAD1(S465);SMAD9(M456);SMAD9(S465);SMAD9(S467);	0.610393	0.0147621	0.634694	0.0217094
SMAD1_HUMAN	Mothers against decapentaplegic homolog 1	SMAD1(S462);SMAD1(S463);SMAD9(S464);SMAD9(S465);	0.610393	0.0147621	0.634694	0.0217094
SMAD1_HUMAN	Mothers against decapentaplegic homolog 1	SMAD1(S132);SMAD5(S133);	0.460215	0.0483273	0.867922	0.0269129
SMAP_HUMAN	Small acidic protein	SMAP(S15);SMAP(S17);	0.702388	0.165077	1.62465	0.0245659
SMC3_HUMAN	Structural maintenance of chromosomes protein 3	SMC3(S1065);	0.338565	0.013893	0.42509	0.362998
SMCA4_HUMAN	Transcription activator BRG1	SMARCA4(S1422);SMARCA4(T1423);	0.94354	0.00222805	1.13551	0.154523
SMCA4_HUMAN	Transcription activator BRG1	SMARCA4(M612);SMARCA4(T609);	0.774635	0.0188022	0.84815	0.0320447
SMCA4_HUMAN	Transcription activator BRG1	SMARCA4(S610);	1.19803	0.00208612	1.06267	0.0127206
SMCR8_HUMAN	Guanine nucleotide exchange protein SMCR8	SMCR8(S417);	-0.372618	0.286941	-0.894484	0.0336976
SMG8_HUMAN	Protein SMG8	SMG8(S656);	1.43749	0.000409163	2.24979	0.114207
SMG8_HUMAN	Protein SMG8	SMG8(R739);SMG8(Y746);	2.17984	8.01237e-05	12.0232	1.94948e-07
SMG8_HUMAN	Protein SMG8	SMG8(R739);SMG8(S742);	2.17984	8.01237e-05	12.0232	1.94948e-07
SMG8_HUMAN	Protein SMG8	SMG8(R739);SMG8(Y746);	2.17984	8.01237e-05	12.0232	1.94948e-07
SMG9_HUMAN	Protein SMG9	SMG9(T114);	1.92766	0.00687441	3.34412	0.00031709
SMRCD_HUMAN	SWI/SNF-related matrix-associated actin-dependent regulator of chromatin subfamily A containing DEAD/H box 1	SMARCAD1(S211);SMARCAD1(Y217);	1.01	0.0266175	-0.330373	0.58737
SMRCD_HUMAN	SWI/SNF-related matrix-associated actin-dependent regulator of chromatin subfamily A containing DEAD/H box 1	SMARCAD1(S103);SMARCAD1(Y91);	0.0640175	0.846769	-1.22854	0.0233113
SMRCD_HUMAN	SWI/SNF-related matrix-associated actin-dependent regulator of chromatin subfamily A containing DEAD/H box 1	SMARCAD1(Y91);	0.0594127	0.864251	-1.22854	0.0233113
SMRCD_HUMAN	SWI/SNF-related matrix-associated actin-dependent regulator of chromatin subfamily A containing DEAD/H box 1	SMARCAD1(S211);SMARCAD1(Y217);	0.931854	0.0304361	-0.447209	0.611745
SMRCD_HUMAN	SWI/SNF-related matrix-associated actin-dependent regulator of chromatin subfamily A containing DEAD/H box 1	SMARCAD1(S211);SMARCAD1(S212);	1.56088	0.012485	-0.416932	0.544662
SMRCD_HUMAN	SWI/SNF-related matrix-associated actin-dependent regulator of chromatin subfamily A containing DEAD/H box 1	SMARCAD1(S211);SMARCAD1(S212);SMARCAD1(S213);	12.3827	1.80023e-06	-0.533852	0.399077
SMRCD_HUMAN	SWI/SNF-related matrix-associated actin-dependent regulator of chromatin subfamily A containing DEAD/H box 1	SMARCAD1(S146);	0.361854	0.676716	0.665594	0.0498204
SMS2_HUMAN		SGMS2(S47);	0.438954	0.933057	-0.387749	0.246428
SNW1_HUMAN	SNW domain-containing protein 1	SNW1(S36);	0.0356484	0.877741	-0.659834	0.0179392
SNX15_HUMAN	Sorting nexin-15	SNX15(T229);	1.05575	0.0467466	0.0831412	0.831122
SNX27_HUMAN	Sorting nexin-27	SNX27(Y53);	0.564445	0.0152812	0.538497	0.0116445
SNX27_HUMAN	Sorting nexin-27	SNX27(S49);	0.564445	0.0152812	0.538497	0.0116445
SON_HUMAN	Protein SON	SON(S1948);SON(S1950);SON(S1952);	3.1607	0.0187565	2.24316	0.168291
SP130_HUMAN	Histone deacetylase complex subunit SAP130	SAP130(S465);	0.195474	0.438067	0.461484	0.267849
SPAG1_HUMAN		SPAG1(S189);	-0.671922	0.027262	0.008215	0.922999
SPAG7_HUMAN	Sperm-associated antigen 7	SPAG7(S114);	0.772451	0.301107	0.527359	0.0311904
SPART_HUMAN	Spartin	SPART(S470);	1.08581	0.000833329	2.1432	0.00453006
SPB1_HUMAN	pre-rRNA processing protein FTSJ3	FTSJ3(S677);	1.96452	0.000621466	1.76606	0.0272531
SPB1_HUMAN	pre-rRNA processing protein FTSJ3	FTSJ3(T573);	0.302353	0.234743	0.75682	0.00191729
SPB1_HUMAN	pre-rRNA processing protein FTSJ3	FTSJ3(S584);	0.408051	0.0160363	0.518484	0.0251426
SPB1_HUMAN	pre-rRNA processing protein FTSJ3	FTSJ3(M583);FTSJ3(S584);	0.408051	0.0160363	0.518484	0.0251426
SPB1_HUMAN	pre-rRNA processing protein FTSJ3	FTSJ3(S688);	0.493961	0.0219487	0.989751	0.00112553
SPF30_HUMAN	Survival of motor neuron-related-splicing factor 30	SMNDC1(S201);	0.950567	0.0191892	0.991801	0.0168136
SPIN1_HUMAN	Spindlin-1	SPIN1(S38);	0.396279	0.139177	1.14008	0.00144797
SPN90_HUMAN	NCK-interacting protein with SH3 domain	NCKIPSD(S110);	1.24509	0.0298601	2.61493	0.0860503
SPN90_HUMAN	NCK-interacting protein with SH3 domain	NCKIPSD(T121);	0.760249	0.0916212	3.30787	0.0141532
SPNDC_HUMAN	Spindlin interactor and repressor of chromatin-binding protein	C11orf84(S148);	0.511592	0.113033	1.2407	0.241929
SPTN2_HUMAN	Spectrin beta chain, non-erythrocytic 2	SPTBN2(S2359);	0.746719	0.000399233	3.3471	0.0210734
SPTN2_HUMAN	Spectrin beta chain, non-erythrocytic 2	SPTBN2(M2353);SPTBN2(M2355);SPTBN2(S2359);	0.746719	0.000399233	3.3471	0.0210734
SQSTM_HUMAN	Sequestosome-1	SQSTM1(S28);	1.01673	0.259539	-1.18675	0.0369775
SQSTM_HUMAN	Sequestosome-1	SQSTM1(S349);	-0.27478	0.16325	-0.391711	0.224032
SQSTM_HUMAN	Sequestosome-1	SQSTM1(M358);SQSTM1(S349);	-0.27478	0.16325	-0.391711	0.224032
SR140_HUMAN	U2 snRNP-associated SURP motif-containing protein	U2SURP(Y817);	-1.13655	0.339899	1.11021	0.880856
SR140_HUMAN	U2 snRNP-associated SURP motif-containing protein	U2SURP(S930);U2SURP(T931);	0	1	3.32729	0.465623
SRC8_HUMAN	Src substrate cortactin	CTTN(S417);	0.246295	0.190975	1.05546	0.00250055
SRC8_HUMAN	Src substrate cortactin	CTTN(T399);CTTN(S405);	0.344214	0.372109	0.957345	0.0054162
SRCAP_HUMAN	Helicase SRCAP	SRCAP(S2790);	-0.484098	0.112938	-0.549129	0.00972771
SRGP2_HUMAN	SLIT-ROBO Rho GTPase-activating protein 2	SRGAP2(S1058);	-1.00192	0.0190769	8.41643	0.0199925
SRPRA_HUMAN	Signal recognition particle receptor subunit alpha	SRPRA(T284);SRPRA(S286);SRPRA(S296);	11.7844	0.0243402	0.65968	0.523875
SRRM1_HUMAN	Serine/arginine repetitive matrix protein 1	SRRM1(S738);SRRM1(S740);SRRM1(S743);	-0.115993	0.999664	0.191984	0.407397
SRRM1_HUMAN	Serine/arginine repetitive matrix protein 1	SRRM1(S653);SRRM1(S655);	0.674282	0.515944	1.42713	0.180228
SRRM1_HUMAN	Serine/arginine repetitive matrix protein 1	SRRM1(S752);SRRM1(S754);SRRM1(S756);	5.84862	0.00473843	1.48095	0.229049
SRRM1_HUMAN	Serine/arginine repetitive matrix protein 1	SRRM1(S752);SRRM1(S754);SRRM1(S756);	5.82273	0.00539339	1.62116	0.218576
SRRM2_HUMAN	Serine/arginine repetitive matrix protein 2	SRRM2(S1537);	0.106004	0.892959	-0.982094	0.011294
SRRM2_HUMAN	Serine/arginine repetitive matrix protein 2	SRRM2(S2272);	0.108841	0.488732	0.746358	0.0225869
SRRM2_HUMAN	Serine/arginine repetitive matrix protein 2	SRRM2(M2268);SRRM2(S2272);	0.108841	0.488732	0.746358	0.0225869
SRRM2_HUMAN	Serine/arginine repetitive matrix protein 2	SRRM2(T2291);	0.560402	0.0397503	1.08406	0.00147901
SRRM2_HUMAN	Serine/arginine repetitive matrix protein 2	SRRM2(S1122);SRRM2(S1124);	1.06789	0.0587412	1.58006	0.0162945
SRRM2_HUMAN	Serine/arginine repetitive matrix protein 2	SRRM2(S24);	0.139993	0.27191	-0.119105	0.535208
SRRM2_HUMAN	Serine/arginine repetitive matrix protein 2	SRRM2(T2329);	0.989298	0.0477699	1.33755	0.00670183
SRRM2_HUMAN	Serine/arginine repetitive matrix protein 2	SRRM2(S782);	-0.511326	0.00181406	-1.05086	0.043768
SRRM2_HUMAN	Serine/arginine repetitive matrix protein 2	SRRM2(S1818);SRRM2(S1822);SRRM2(S1824);	1.20906	0.030459	-0.561151	0.939435
SRRM2_HUMAN	Serine/arginine repetitive matrix protein 2	SRRM2(S1818);SRRM2(S1822);SRRM2(S1824);	1.29391	0.0195488	0.663974	0.254909
SRRM2_HUMAN	Serine/arginine repetitive matrix protein 2	SRRM2(S1916);	3.07175	0.0301459	1.28248	0.125907
SRRM2_HUMAN	Serine/arginine repetitive matrix protein 2	SRRM2(S1913);SRRM2(S1916);	3.07175	0.0301459	1.28248	0.125907
SRRM5_HUMAN	Serine/arginine repetitive matrix protein 5	SRRM5(S478);	-0.998844	0.00759018	-0.611718	0.0652445
SRS11_HUMAN	Serine/arginine-rich splicing factor 11	SRSF11(S209);	0.265844	0.0583788	0.639887	0.00605137
SRSF4_HUMAN	Serine/arginine-rich splicing factor 4	SRSF4(S112);SRSF5(S116);SRSF6(S118);	1.1614	0.00111778	1.59473	9.24757e-05
SRSF5_HUMAN	Serine/arginine-rich splicing factor 5	SRSF5(S248);	7.25176	0.664316	-1.40897	0.540708
SRSF7_HUMAN	Serine/arginine-rich splicing factor 7	SRSF7(S171);SRSF7(S173);SRSF7(S175);	1.30072	0.388067	0.734706	0.18249
SSBP3_HUMAN	Single-stranded DNA-binding protein 3	SSBP3(S347);	-0.74866	0.00920981	-1.22826	0.000105753
SSBP3_HUMAN	Single-stranded DNA-binding protein 3	SSBP3(S347);SSBP3(S355);	-1.04019	0.00230566	-1.22006	0.00157679
SSBP4_HUMAN	Single-stranded DNA-binding protein 4	SSBP4(S341);	-0.414875	0.00771455	-0.85824	0.00062739
SSH1_HUMAN	Protein phosphatase Slingshot homolog 1	SSH1(S897);	0.62293	0.0861595	0.980055	0.031216
SSH2_HUMAN	Protein phosphatase Slingshot homolog 2	SSH2(T1422);	0.097919	0.546864	-0.463463	0.249842
SSH2_HUMAN	Protein phosphatase Slingshot homolog 2	SSH2(M1423);SSH2(T1422);	0.097919	0.546864	-0.463463	0.249842
STA5B_HUMAN	Signal transducer and activator of transcription 5B	STAT5B(S193);	0.53685	0.0233723	0.296081	0.517588
STAC_HUMAN	SH3 and cysteine-rich domain-containing protein	STAC(S56);	-0.219177	0.523017	-0.531301	0.0143245
STAG2_HUMAN	Cohesin subunit SA-2	STAG2(T1109);	0.512293	0.142507	1.59088	0.0467904
STAU2_HUMAN	Double-stranded RNA-binding protein Staufen homolog 2	STAU2(S416);	0.635315	0.0348095	1.57375	0.194534
STAU2_HUMAN	Double-stranded RNA-binding protein Staufen homolog 2	STAU2(M423);STAU2(S416);	0.635315	0.0348095	1.57375	0.194534
STAU2_HUMAN	Double-stranded RNA-binding protein Staufen homolog 2	STAU2(Y438);	0.577976	0.0114893	0.732514	0.268225
STAU2_HUMAN	Double-stranded RNA-binding protein Staufen homolog 2	STAU2(S440);	0.577976	0.0114893	0.732514	0.268225
STAU2_HUMAN	Double-stranded RNA-binding protein Staufen homolog 2	STAU2(T488);	-0.254352	0.0156836	-0.615561	0.018416
STMN1_HUMAN	Stathmin	STMN1(S16);STMN1(S25);	1.15047	0.000153505	1.3026	0.000853149
STMN2_HUMAN	Stathmin-2	STMN1(S46);STMN2(S80);	0.692106	0.0443164	1.92985	0.0054702
STRN_HUMAN	Striatin	STRN(S373);	0.364844	0.157893	0.544277	0.0290942
SUCO_HUMAN	SUN domain-containing ossification factor	SUCO(S1224);	-0.60194	0.292183	-1.06872	0.00392355
SUGP2_HUMAN	SURP and G-patch domain-containing protein 2	SUGP2(T288);	0.513801	0.000731027	0.597997	0.122306
SUGP2_HUMAN	SURP and G-patch domain-containing protein 2	SUGP2(S887);	1.71288	0.454783	1.79709	0.0333132
SUMO2_HUMAN	Small ubiquitin-related modifier 2	SUMO2(S28);SUMO3(S27);SUMO4(S28);	0.689741	0.0187391	0.401082	0.363429
SYIM_HUMAN	Isoleucine--tRNA ligase, mitochondrial	IARS2(S186);	10.569	0.299847	1.5969	0.142146
SYMPK_HUMAN	Symplekin	SYMPK(M1255);SYMPK(T1246);SYMPK(T1257);SYMPK(S1259);	-0.111735	0.494605	0.040832	0.967987
SYN1_HUMAN	Synapsin-1	SYN1(T436);SYN1(S438);	1.00065	0.00662995	2.21823	0.0004163
SYN1_HUMAN	Synapsin-1	SYN1(S513);	0.0447632	0.909538	0.696357	0.00151799
SYNP2_HUMAN	Synaptopodin-2	SYNPO2(S224);	0.667439	0.39844	0.602571	0.248031
SYNRG_HUMAN	Synergin gamma	SYNRG(S756);	0.78884	0.0280689	1.83981	0.160209
SZRD1_HUMAN	SUZ domain-containing protein 1	SZRD1(S105);	0.283708	0.296017	1.10602	0.0134507
T185A_HUMAN	Transmembrane protein 185A	TMEM185A(T331);TMEM185B(T331);	0.559627	0.287176	-1.04945	0.0348495
T22D4_HUMAN	TSC22 domain family protein 4	TSC22D4(S279);	0.351921	0.533798	0.888137	0.030538
T2FA_HUMAN	General transcription factor IIF subunit 1	GTF2F1(S431);	0.863352	0.00646488	0.511756	0.104586
T2FA_HUMAN	General transcription factor IIF subunit 1	GTF2F1(S449);	1.81566	0.106726	1.75113	0.0389731
TAB2_HUMAN	TGF-beta-activated kinase 1 and MAP3K7-binding protein 2	TAB2(T449);	1.50592	0.240334	1.3647	0.0297485
TACC2_HUMAN	Transforming acidic coiled-coil-containing protein 2	TACC2(T2314);TACC2(S2321);	1.17442	0.661041	-3.396	0.0477924
TACC2_HUMAN	Transforming acidic coiled-coil-containing protein 2	TACC2(T2514);	-0.0794687	0.981004	1.18724	0.0431332
TACC3_HUMAN	Transforming acidic coiled-coil-containing protein 3	TACC3(T59);	1.51066	0.000562316	2.62045	0.000236421
TACC3_HUMAN	Transforming acidic coiled-coil-containing protein 3	TACC3(T249);	0.376842	0.0112459	0.763155	0.00660756
TACC3_HUMAN	Transforming acidic coiled-coil-containing protein 3	TACC3(S73);	0.938783	0.0224657	0.970509	0.0884303
TAF2_HUMAN	Transcription initiation factor TFIID subunit 2	TAF2(S1185);	0.290555	0.850958	-0.165839	0.902799
TANC1_HUMAN	Protein TANC1	TANC1(S1672);	-0.17627	0.484852	-0.590703	0.00981409
TANC2_HUMAN	Protein TANC2	TANC2(Y1725);	7.71245	0.0262109	-0.617305	0.348927
TANC2_HUMAN	Protein TANC2	TANC2(S1720);	7.71245	0.0262109	-0.617305	0.348927
TAU_HUMAN	Microtubule-associated protein tau	MAPT(T548);MAPT(S552);	-0.218025	0.290564	-0.859415	0.00837308
TAU_HUMAN	Microtubule-associated protein tau	MAPT(T548);MAPT(S552);	-0.216167	0.291835	-0.807682	0.0118562
TB10B_HUMAN	TBC1 domain family member 10B	TBC1D10B(S707);	0.595207	0.035094	2.65215	1.36763e-05
TB10B_HUMAN	TBC1 domain family member 10B	TBC1D10B(T148);	-0.155031	0.564848	-0.824372	0.00693407
TB10B_HUMAN	TBC1 domain family member 10B	TBC1D10B(T150);TBC1D10B(T154);	-0.143525	0.563865	-0.588322	0.01764
TB182_HUMAN	182 kDa tankyrase-1-binding protein	TNKS1BP1(S1103);	0.234766	0.4186	0.885336	0.00024261
TB182_HUMAN	182 kDa tankyrase-1-binding protein	TNKS1BP1(S1545);	0.645543	0.0468435	0.446631	0.292407
TB182_HUMAN	182 kDa tankyrase-1-binding protein	TNKS1BP1(S717);	1.03627	0.0907179	1.5847	0.00890112
TB182_HUMAN	182 kDa tankyrase-1-binding protein	TNKS1BP1(S836);	1.6789	0.000494976	3.16103	8.32355e-05
TB182_HUMAN	182 kDa tankyrase-1-binding protein	TNKS1BP1(S1708);	0.469864	0.0428268	0.984979	0.00105953
TBB4B_HUMAN	Tubulin beta-4B chain	TUBB(S322);TUBB2A(S322);TUBB2B(S322);TUBB3(S322);TUBB4A(S322);TUBB4B(S322);	11.1441	0.0420197	0.453909	0.180694
TBC13_HUMAN	TBC1 domain family member 13	TBC1D13(S183);	-0.890481	0.0445388	-0.586427	0.0360714
TBC23_HUMAN	TBC1 domain family member 23	TBC1D23(S513);	2.76901	0.0479574	3.23152	0.0144512
TBCC_HUMAN	Tubulin-specific chaperone C	TBCC(S164);	0.768312	0.00100043	0.848756	0.00371794
TBCD4_HUMAN	TBC1 domain family member 4	TBC1D4(T749);TBC1D4(S750);	-1.00608	0.00335249	-0.469649	0.00370344
TBCD4_HUMAN	TBC1 domain family member 4	TBC1D4(S759);	-1.01597	0.0195257	-0.152992	0.387904
TBCD4_HUMAN	TBC1 domain family member 4	TBC1D4(S757);TBC1D4(S759);	-1.01597	0.0195257	-0.152992	0.387904
TBCD5_HUMAN	TBC1 domain family member 5	TBC1D5(S520);	0.820674	0.0107904	0.905111	0.000246134
TBCD5_HUMAN	TBC1 domain family member 5	TBC1D5(M523);TBC1D5(S520);	0.820674	0.0107904	0.905111	0.000246134
TBCD5_HUMAN	TBC1 domain family member 5	TBC1D5(S541);	0.673093	0.000555233	0.930518	0.000527955
TBCD5_HUMAN	TBC1 domain family member 5	TBC1D5(S538);TBC1D5(S544);	0.910945	0.00160078	1.59613	0.790577
TBCE_HUMAN	Tubulin-specific chaperone E	TBCE(S408);	0.101839	0.542556	1.62867	0.0448233
TBD2B_HUMAN	TBC1 domain family member 2B	TBC1D2B(S322);	0.0757217	0.867016	-1.45178	0.0151973
TBKB1_HUMAN	TANK-binding kinase 1-binding protein 1	TBKBP1(S390);	-0.0233907	0.83931	-0.546929	0.00230016
TBKB1_HUMAN	TANK-binding kinase 1-binding protein 1	TBKBP1(S365);	-0.58617	0.0387588	-0.934107	0.00470066
TBX3_HUMAN	T-box transcription factor TBX3	TBX3(S353);	6.13857	0.312117	-1.54885	0.02427
TCOF_HUMAN	Treacle protein	TCOF1(T974);	0.788187	0.154857	0.479812	0.272673
TCOF_HUMAN	Treacle protein	TCOF1(S982);	-0.17603	0.426689	-0.932371	0.018849
TCOF_HUMAN	Treacle protein	TCOF1(S110);	-7.64472	0.368722	1.20678	0.415655
TDIF2_HUMAN	Deoxynucleotidyltransferase terminal-interacting protein 2	DNTTIP2(S120);DNTTIP2(S121);	1.31649	0.00193974	1.23574	0.00759214
TERF2_HUMAN	Telomeric repeat-binding factor 2	TERF2(S365);	-0.395702	0.378319	-1.54432	0.0112001
TF3C1_HUMAN	General transcription factor 3C polypeptide 1	GTF3C1(S1062);	-0.27832	0.251662	0.125531	0.702438
TF3C1_HUMAN	General transcription factor 3C polypeptide 1	GTF3C1(S494);	-0.55411	0.0383133	-0.275634	0.517897
TFE2_HUMAN	Transcription factor E2-alpha	TCF3(S345);TCF3(S346);	-0.0523728	0.44254	-0.140204	0.981757
TFPT_HUMAN	TCF3 fusion partner	TFPT(S180);	-0.0338767	0.743077	-0.205757	0.392697
TGFR2_HUMAN		TGFBR2(S352);	0.610845	0.0432805	-0.61485	0.276509
THOC2_HUMAN	THO complex subunit 2	THOC2(S1393);	0.293967	0.0239909	0.61321	0.0229487
THOC2_HUMAN	THO complex subunit 2	THOC2(T1385);THOC2(S1393);	0.293967	0.0239909	0.61321	0.0229487
THOC2_HUMAN	THO complex subunit 2	THOC2(S1514);	-0.59053	0.369291	0.790993	0.298867
THYG_HUMAN	Thyroglobulin	TG(S1977);	-0.316593	0.99669	1.43201	0.438332
TICRR_HUMAN	Treslin	TICRR(S1141);TICRR(T1146);	-0.157388	0.463031	4.26026	0.189742
TICRR_HUMAN	Treslin	TICRR(T1677);	-0.328484	0.423502	-0.023147	0.292703
TICRR_HUMAN	Treslin	TICRR(S1623);	-0.22212	0.453377	-1.58846	0.115227
TICRR_HUMAN	Treslin	TICRR(S1057);	0.349651	0.351605	0.33383	0.846725
TIF1A_HUMAN	Transcription intermediary factor 1-alpha	TRIM24(S1042);	3.54927	0.0107155	5.7261	0.0858886
TIF1A_HUMAN	Transcription intermediary factor 1-alpha	TRIM24(S654);	-0.864447	0.0405673	-1.22082	0.0217043
TIF1B_HUMAN	Transcription intermediary factor 1-beta	TRIM28(S471);	0.53354	0.00532012	0.32429	0.180471
TIF1B_HUMAN	Transcription intermediary factor 1-beta	TRIM28(T531);	0.889541	0.0305045	2.48691	0.000163322
TIF1B_HUMAN	Transcription intermediary factor 1-beta	TRIM28(M550);TRIM28(T531);	0.889541	0.0305045	2.48691	0.000163322
TIF1B_HUMAN	Transcription intermediary factor 1-beta	TRIM28(T541);	1.18185	0.0609713	4.35687	0.0230797
TIF1B_HUMAN	Transcription intermediary factor 1-beta	TRIM28(S681);	0.644948	0.109817	1.46144	0.0128642
TIF1B_HUMAN	Transcription intermediary factor 1-beta	TRIM28(T536);	7.69278	0.318814	11.2989	4.69026e-08
TIM_HUMAN	Protein timeless homolog	TIMELESS(S1149);	0.463672	0.0217128	0.734335	0.0116983
TLE3_HUMAN	Transducin-like enhancer protein 3	TLE3(S240);TLE3(Y238);	0.550576	0.0304896	0.351444	0.382203
TLE3_HUMAN	Transducin-like enhancer protein 3	TLE3(S240);TLE3(Y238);	0.550576	0.0304896	0.351444	0.382203
TLE3_HUMAN	Transducin-like enhancer protein 3	TLE3(S240);TLE3(S245);TLE3(T259);	0.550576	0.0304896	0.351444	0.382203
TLE3_HUMAN	Transducin-like enhancer protein 3	TLE3(S240);TLE3(S245);TLE3(T259);	0.685068	0.0269502	0.347396	0.355465
TLK1_HUMAN	Serine/threonine-protein kinase tousled-like 1	TLK1(T68);	0.238267	0.487983	0.75007	0.0445396
TLK2_HUMAN	Serine/threonine-protein kinase tousled-like 2	TLK2(S134);	1.63118	0.000354735	3.03962	0.0755661
TLK2_HUMAN	Serine/threonine-protein kinase tousled-like 2	TLK2(S766);TLK2(S769);	1.13756	0.00130091	1.63792	0.00167009
TLK2_HUMAN	Serine/threonine-protein kinase tousled-like 2	TLK2(S761);	0.676039	0.000482187	0.717226	0.0169215
TLK2_HUMAN	Serine/threonine-protein kinase tousled-like 2	TLK2(S110);TLK2(S115);	0.595347	0.00651429	1.76936	0.0141556
TLK2_HUMAN	Serine/threonine-protein kinase tousled-like 2	TLK2(S26);	0.539037	0.391093	1.38047	0.00868994
TM131_HUMAN	Transmembrane protein 131	TMEM131(T1865);	0.396927	0.489064	0.743338	0.000203673
TM201_HUMAN	Transmembrane protein 201	TMEM201(S466);	0.854312	0.000897699	1.0831	0.0101507
TM230_HUMAN	Transmembrane protein 230	TMEM230(Y29);	1.09544	0.0858885	1.77289	0.00313807
TM230_HUMAN	Transmembrane protein 230	TMEM230(S23);	1.09705	0.0685548	1.7663	0.00357563
TMC1_HUMAN		TMC1(M734);	0.0359596	0.97673	0.256164	0.471544
TNC18_HUMAN	Trinucleotide repeat-containing gene 18 protein	TNRC18(S1644);	-0.241521	0.463447	-0.782376	0.0456195
TNIK_HUMAN	TRAF2 and NCK-interacting protein kinase	TNIK(S707);	0.113211	0.811929	-0.781808	0.192014
TOIP1_HUMAN	Torsin-1A-interacting protein 1	TOR1AIP1(S263);	-0.0859148	0.249784	-1.46906	0.856336
TOM1_HUMAN	Target of Myb protein 1	TOM1(S464);	0.664661	0.0415828	1.56712	0.000360058
TOM1_HUMAN	Target of Myb protein 1	TOM1(S461);	0.541511	0.0121834	1.96584	8.90143e-05
TOP2A_HUMAN	DNA topoisomerase 2-alpha	TOP2A(S29);	0.65426	0.0126566	0.82095	0.00536328
TOPB1_HUMAN	DNA topoisomerase 2-binding protein 1	TOPBP1(S886);	0.59847	0.00205194	0.0425457	0.831553
TOPK_HUMAN	Lymphokine-activated killer T-cell-originated protein kinase	PBK(S57);	0.864073	0.00840554	1.36605	0.00416912
TOPRS_HUMAN	E3 ubiquitin-protein ligase Topors	TOPORS(S194);	-0.313389	0.236913	-0.509379	0.0393804
TOPRS_HUMAN	E3 ubiquitin-protein ligase Topors	TOPORS(Y193);	-0.313389	0.236913	-0.509379	0.0393804
TOPRS_HUMAN	E3 ubiquitin-protein ligase Topors	TOPORS(S101);	-0.601911	0.0381106	-0.497425	0.103686
TP53B_HUMAN	TP53-binding protein 1	TP53BP1(S1362);	-0.540118	0.0211773	-0.732758	0.039259
TP53B_HUMAN	TP53-binding protein 1	TP53BP1(S1618);	1.04909	0.000458615	1.35797	0.000370897
TP53B_HUMAN	TP53-binding protein 1	TP53BP1(S518);	-0.714312	0.132269	-1.12139	0.0279482
TP53B_HUMAN	TP53-binding protein 1	TP53BP1(S1642);	-0.0941424	0.565721	-0.797533	0.0251834
TP53B_HUMAN	TP53-binding protein 1	TP53BP1(T1638);	-0.175352	0.183836	-0.927053	0.00883947
TP53B_HUMAN	TP53-binding protein 1	TP53BP1(T1341);	1.18912	0.0315602	0.660753	0.00916438
TP53B_HUMAN	TP53-binding protein 1	TP53BP1(S1665);	0.77222	0.00328523	-2.62753	0.976217
TP53B_HUMAN	TP53-binding protein 1	TP53BP1(M1661);TP53BP1(S1665);	0.77222	0.00328523	-2.62753	0.976217
TPD52_HUMAN	Tumor protein D52	TPD52(T220);	-0.331766	0.267728	-0.870661	0.0481314
TPD53_HUMAN	Tumor protein D53	TPD52L1(S135);	0.593767	0.175301	10.0086	1.6804e-06
TPD54_HUMAN	Tumor protein D54	TPD52L2(S166);	1.55497	0.00643401	0.164339	0.804457
TPR_HUMAN	Nucleoprotein TPR	TPR(S652);	0.727567	0.096344	1.61326	0.00561698
TPR_HUMAN	Nucleoprotein TPR	TPR(S379);	0.544872	0.00216408	0.694681	0.00440082
TPR_HUMAN	Nucleoprotein TPR	TPR(T381);	0.316407	0.367289	0.77903	0.0469097
TPX2_HUMAN	Targeting protein for Xklp2	TPX2(T72);	1.25143	0.00238605	1.56599	0.000592786
TPX2_HUMAN	Targeting protein for Xklp2	TPX2(S486);	0.609062	0.00712585	0.494632	0.0166225
TPX2_HUMAN	Targeting protein for Xklp2	TPX2(T369);	0.644338	0.0200102	0.54303	0.025705
TR150_HUMAN	Thyroid hormone receptor-associated protein 3	THRAP3(S234);	2.61834	0.00553737	1.82641	0.478528
TR150_HUMAN	Thyroid hormone receptor-associated protein 3	BCLAF1(S648);THRAP3(S672);	-0.406227	0.0988558	0.247052	0.357753
TR150_HUMAN	Thyroid hormone receptor-associated protein 3	THRAP3(S575);	0.576828	0.0515164	0.881387	0.0148921
TR150_HUMAN	Thyroid hormone receptor-associated protein 3	THRAP3(M573);THRAP3(S575);	0.576828	0.0515164	0.881387	0.0148921
TR150_HUMAN	Thyroid hormone receptor-associated protein 3	BCLAF1(S648);THRAP3(S672);	1.53667	0.101984	0.993344	0.181378
TRA2A_HUMAN	Transformer-2 protein homolog alpha	TRA2A(T213);TRA2A(Y208);	1.1122	0.0285202	2.3375	0.151753
TRA2A_HUMAN	Transformer-2 protein homolog alpha	TRA2A(S96);TRA2A(S98);TRA2A(S100);	1.59031	0.0197289	1.1736	0.174597
TRAF4_HUMAN	TNF receptor-associated factor 4	TRAF4(S426);	0.0872348	0.631229	-0.662935	0.0313456
TREF1_HUMAN	Transcriptional-regulating factor 1	TRERF1(T767);	0.195311	0.514235	0.527915	0.235215
TREF1_HUMAN	Transcriptional-regulating factor 1	TRERF1(S756);TRERF1(S758);	2.53838	0.340756	0.79896	0.0526264
TRI29_HUMAN	Tripartite motif-containing protein 29	TRIM29(S164);	0	1	1.52042	0.000118495
TRI46_HUMAN	Tripartite motif-containing protein 46	TRIM46(S79);TRIM46(Y66);	-0.119887	0.687604	-1.16249	0.0277825
TRI46_HUMAN	Tripartite motif-containing protein 46	TRIM46(T78);TRIM46(S79);	-0.119887	0.687604	-1.16249	0.0277825
TRI46_HUMAN	Tripartite motif-containing protein 46	TRIM46(S79);TRIM46(Y66);	-0.109911	0.719634	-1.15853	0.0352116
TRI46_HUMAN	Tripartite motif-containing protein 46	TRIM46(T112);	-0.607788	0.0320529	-0.90298	0.0662083
TRRAP_HUMAN	Transformation/transcription domain-associated protein	TRRAP(S2075);	1.49428	1.5379e-05	2.73182	0.000467002
TSC1_HUMAN	Hamartin	TSC1(S403);	0.390289	0.391285	0.074928	0.976391
TSC2_HUMAN	Tuberin	TSC2(S1130);	-0.811914	0.0484517	-0.605963	0.107408
TSC2_HUMAN	Tuberin	TSC2(M1131);TSC2(S1130);	-0.811914	0.0484517	-0.605963	0.107408
TSC2_HUMAN	Tuberin	TSC2(S1346);	0.568427	0.090523	1.30304	0.0126145
TSH3_HUMAN	Teashirt homolog 3	TSHZ3(S332);	0.120314	0.862528	2.64403	0.0188071
TTC1_HUMAN	Tetratricopeptide repeat protein 1	TTC1(K272);	0.247263	0.84751	-0.479589	0.607952
TTC28_HUMAN	Tetratricopeptide repeat protein 28	TTC28(S2227);	1.18201	0.0134532	0.519544	0.0587969
TTC28_HUMAN	Tetratricopeptide repeat protein 28	TTC28(S2334);	0.613098	0.0166495	0.858354	0.0497487
TTC28_HUMAN	Tetratricopeptide repeat protein 28	TTC28(S2471);	2.16339	0.100169	3.66453	0.0112244
TTK_HUMAN	Dual specificity protein kinase TTK	TTK(S321);	1.06559	0.0042192	1.64122	4.53369e-05
TULP4_HUMAN	Tubby-related protein 4	TULP4(S579);	-0.365017	0.114657	-0.761799	0.0264816
TUT4_HUMAN	Terminal uridylyltransferase 4	ZCCHC11(S155);	0.653764	0.00258123	1.83789	0.000120315
TXLNA_HUMAN	Alpha-taxilin	TXLNA(S514);	0.0102537	0.884146	0.875621	0.00300749
TXLNA_HUMAN	Alpha-taxilin	TXLNA(S515);	0.0105264	0.91153	0.918608	0.00998572
TXLNG_HUMAN	Gamma-taxilin	TXLNG(T102);	2.09657	0.00360126	3.98427	0.0292066
TYK2_HUMAN	Non-receptor tyrosine-protein kinase TYK2	TYK2(Y292);	-1.06172	0.260163	-1.67814	0.000544396
UB2E3_HUMAN	Ubiquitin-conjugating enzyme E2 E3	UBE2E3(R5);UBE2E3(S8);	0.531825	0.041191	0.349584	0.547086
UB2E3_HUMAN	Ubiquitin-conjugating enzyme E2 E3	UBE2E3(R5);UBE2E3(S8);	0.526274	0.00439899	0.364343	0.42988
UB2E3_HUMAN	Ubiquitin-conjugating enzyme E2 E3	UBE2E3(S20);	0.620047	0.0116823	0.131703	0.871952
UBAP1_HUMAN	Ubiquitin-associated protein 1	UBAP1(S146);	0.041354	0.690287	0.805731	0.00363053
UBE4B_HUMAN	Ubiquitin conjugation factor E4 B	UBE4B(S23);UBE4B(S31);	0	1	11.0248	8.05904e-05
UBE4B_HUMAN	Ubiquitin conjugation factor E4 B	UBE4B(T64);UBE4B(S65);	0.0421395	0.442184	1.49977	0.0120844
UBE4B_HUMAN	Ubiquitin conjugation factor E4 B	UBE4B(T30);	-8.63178	0.0239741	2.91769	0.103926
UBP1_HUMAN	Ubiquitin carboxyl-terminal hydrolase 1	USP1(S327);	-0.570251	0.0260269	-1.29375	0.00933516
UBP24_HUMAN	Ubiquitin carboxyl-terminal hydrolase 24	SRRM1(S655);USP24(S1143);	0.674282	0.515944	1.42713	0.180228
UBP2L_HUMAN	Ubiquitin-associated protein 2-like	UBAP2L(S608);UBAP2L(S609);	-0.132995	0.49186	-0.819453	0.0149791
UBP2L_HUMAN	Ubiquitin-associated protein 2-like	UBAP2L(S439);UBAP2L(S458);	0.941245	0.0149698	1.0974	0.0947513
UBP36_HUMAN	Ubiquitin carboxyl-terminal hydrolase 36	USP36(T719);	1.08692	0.0799736	1.96592	0.0298467
UBP36_HUMAN	Ubiquitin carboxyl-terminal hydrolase 36	USP36(S713);	0.928945	0.000120507	1.26087	0.0159059
UBP36_HUMAN	Ubiquitin carboxyl-terminal hydrolase 36	USP36(M722);USP36(S713);	0.928945	0.000120507	1.26087	0.0159059
UBP4_HUMAN	Ubiquitin carboxyl-terminal hydrolase 4	USP4(S655);USP4(S675);	1.60558	0.483673	0.239757	0.568363
UBP42_HUMAN	Ubiquitin carboxyl-terminal hydrolase 42	USP42(S72);	0.109993	0.739307	-0.575131	0.0378377
UBP44_HUMAN	Ubiquitin carboxyl-terminal hydrolase 44	LSM14B(S349);USP44(S116);	0.179395	0.426659	-0.905431	0.147626
UBP54_HUMAN	Inactive ubiquitin carboxyl-terminal hydrolase 54	USP54(S1531);	-1.69407	0.10079	-1.11468	0.0363085
UBR3_HUMAN	E3 ubiquitin-protein ligase UBR3	UBR3(S1144);	1.87408	0.00135933	1.69856	0.0121033
UBR4_HUMAN	E3 ubiquitin-protein ligase UBR4	UBR4(T2922);	-9.22315	0.13843	1.66232	0.0303637
UBR5_HUMAN	E3 ubiquitin-protein ligase UBR5	UBR5(S1549);	-0.606482	0.0420014	-0.0352168	0.78029
UBXN1_HUMAN	UBX domain-containing protein 1	UBXN1(S202);	0.169994	0.33433	0.681258	0.0417685
UBXN1_HUMAN	UBX domain-containing protein 1	UBXN1(S200);	0.184557	0.58485	1.15649	0.0027698
UBXN1_HUMAN	UBX domain-containing protein 1	UBXN1(T207);	0.188063	0.467414	1.00552	0.0267231
UBXN7_HUMAN	UBX domain-containing protein 7	UBXN7(S288);	0.809897	0.000689609	0.645286	0.0844921
UBXN7_HUMAN	UBX domain-containing protein 7	UBXN7(S278);	0.730225	0.00523848	0.631583	0.586211
UHRF1_HUMAN	E3 ubiquitin-protein ligase UHRF1	UHRF1(R74);UHRF1(S76);	0.888969	0.00377491	0.921196	0.0270984
ULK1_HUMAN	Serine/threonine-protein kinase ULK1	ULK1(S561);	-0.643792	0.017837	-0.43593	0.621793
ULK1_HUMAN	Serine/threonine-protein kinase ULK1	ULK1(T452);	-0.185045	0.289072	-0.791611	0.000147307
UN13B_HUMAN	Protein unc-13 homolog B	UNC13B(S222);	0.307285	0.943909	1.15796	0.250443
UNG_HUMAN	Uracil-DNA glycosylase	UNG(T60);	0.0751472	0.762222	-0.0189758	0.825532
UNG_HUMAN	Uracil-DNA glycosylase	UNG(T31);	0.242398	0.138678	0.246949	0.437156
UNG_HUMAN	Uracil-DNA glycosylase	UNG(S64);UNG(S67);	0.00534072	0.95635	-0.113217	0.526645
UNG_HUMAN	Uracil-DNA glycosylase	UNG(S63);UNG(S64);	0.00534072	0.95635	-0.113217	0.526645
UNG_HUMAN	Uracil-DNA glycosylase	UNG(S64);UNG(S67);	-0.0374923	0.715097	-0.110634	0.539885
UTP11_HUMAN	Probable U3 small nucleolar RNA-associated protein 11	UTP11(S241);	0.374715	0.959915	-13.1121	3.58476e-08
VAPB_HUMAN	Vesicle-associated membrane protein-associated protein B/C	VAPB(S209);	2.92792	0.0630621	2.96865	0.00203143
VCIP1_HUMAN	Deubiquitinating protein VCIP135	VCPIP1(S1198);	0.584648	0.946198	9.85044	0.0190086
VIGLN_HUMAN	Vigilin	HDLBP(S31);	0.552754	0.0237063	0.128467	0.66358
VIME_HUMAN	Vimentin	VIM(S51);	1.14538	0.000426775	-0.207782	0.848542
VIME_HUMAN	Vimentin	VIM(Y53);	0.800556	0.000704071	0.395747	0.203507
VIME_HUMAN	Vimentin	VIM(S55);VIM(Y53);	0.800556	0.000704071	0.395747	0.203507
VIME_HUMAN	Vimentin	VIM(T63);	0.780665	0.00104826	0.755469	0.0496772
VIME_HUMAN	Vimentin	VIM(T426);	0.58144	0.0235029	5.49957	0.2702
VIME_HUMAN	Vimentin	VIM(S51);VIM(S56);	2.57715	1.06391e-05	-2.99664	0.220577
VIME_HUMAN	Vimentin	VIM(M193);	-0.232502	0.589734	-12.337	0.0344622
VIP2_HUMAN	Inositol hexakisphosphate and diphosphoinositol-pentakisphosphate kinase 2	PPIP5K2(T989);	-0.341669	0.413682	-1.22711	0.00121652
VIP2_HUMAN	Inositol hexakisphosphate and diphosphoinositol-pentakisphosphate kinase 2	PPIP5K2(S1058);	-0.490064	0.172159	-0.933965	0.083711
WAC_HUMAN	WW domain-containing adapter protein with coiled-coil	WAC(S297);	0.849045	0.0163678	2.18604	8.81371e-05
WASL_HUMAN	Neural Wiskott-Aldrich syndrome protein	WASL(Y256);	-9.12701	0.0257894	-0.811825	0.103735
WBP11_HUMAN	WW domain-binding protein 11	WBP11(Y236);	0.136459	0.863489	0.848839	0.0370759
WDCP_HUMAN	WD repeat and coiled-coil-containing protein	WDCP(S690);	0.135136	0.505006	0.510112	0.0225677
WDR20_HUMAN	WD repeat-containing protein 20	WDR20(T463);	-0.129794	0.947084	0.920089	0.868944
WDR44_HUMAN	WD repeat-containing protein 44	WDR44(S470);WDR44(S471);WDR44(S472);	11.5009	0.120592	1.3654	0.210309
WDR47_HUMAN	WD repeat-containing protein 47	WDR47(S312);	-0.894458	0.0216887	-0.815701	0.374555
WDR47_HUMAN	WD repeat-containing protein 47	WDR47(T423);	-0.557971	0.0296108	-0.795966	0.0414457
WDR59_HUMAN	GATOR complex protein WDR59	WDR59(S603);	-0.189167	0.423856	-0.740241	0.0405522
WDR74_HUMAN	WD repeat-containing protein 74	WDR74(S361);	1.02313	0.000663298	0.939339	0.00268233
WIPF2_HUMAN	WAS/WASL-interacting protein family member 2	WIPF2(R256);WIPF2(S272);	0.435047	0.0278379	0.642071	0.0212547
WIPI2_HUMAN	WD repeat domain phosphoinositide-interacting protein 2	WIPI2(S413);	-0.0872593	0.48054	-0.630588	0.0382583
WIZ_HUMAN	Protein Wiz	WIZ(S996);	0.309844	0.532248	-1.11926	0.0364413
WIZ_HUMAN	Protein Wiz	WIZ(S1134);	0.569868	0.00171279	1.66202	0.000861927
WIZ_HUMAN	Protein Wiz	WIZ(S1129);	0.269452	0.43338	1.63873	0.000147698
WLS_HUMAN	Protein wntless homolog	WLS(M417);WLS(S413);	0.0326127	0.724956	-0.567344	0.0444883
WNK1_HUMAN	Serine/threonine-protein kinase WNK1	WNK1(S1261);	0.772826	0.309728	0.888316	0.00377794
WNK1_HUMAN	Serine/threonine-protein kinase WNK1	WNK1(S2370);	-0.682238	0.0188363	-0.74585	0.0130516
WNK1_HUMAN	Serine/threonine-protein kinase WNK1	WNK1(S378);WNK2(S352);WNK4(S331);	10.569	0.299847	1.01196	0.408926
WWC2_HUMAN	Protein WWC2	WWC2(T1004);	4.68841	0.803508	-0.809704	0.0107185
XPR1_HUMAN	Xenotropic and polytropic retrovirus receptor 1	XPR1(S666);	0.460857	0.196618	0.123095	0.571855
XRCC1_HUMAN	DNA repair protein XRCC1	XRCC1(S259);XRCC1(S266);	-0.105853	0.643466	0.463673	0.122725
XRCC1_HUMAN	DNA repair protein XRCC1	XRCC1(T281);	1.63656	0.114559	2.07566	0.000183938
YBOX1_HUMAN	Nuclease-sensitive element-binding protein 1	YBX1(S209);	0.729094	0.00508561	1.36875	0.228028
YETS2_HUMAN	YEATS domain-containing protein 2	YEATS2(T478);	-0.487177	0.0691645	-0.703061	0.0451908
YETS2_HUMAN	YEATS domain-containing protein 2	YEATS2(S120);	-0.098803	0.579087	-0.893801	0.0113146
YLPM1_HUMAN	YLP motif-containing protein 1	YLPM1(T823);	0.0387586	0.871433	-0.448319	0.20313
Z286B_HUMAN	Putative zinc finger protein 286B	ZNF286B(S19);	0.368425	0.0702392	0.751978	0.00228837
Z518A_HUMAN	Zinc finger protein 518A	ZNF518A(T657);	0.250543	0.795218	-1.09173	0.031342
Z518A_HUMAN	Zinc finger protein 518A	ZNF518A(S655);	-0.0608748	0.763098	-0.853975	0.0307181
ZBT10_HUMAN	Zinc finger and BTB domain-containing protein 10	ZBTB10(T646);	-0.452148	0.348754	1.0747	0.0454219
ZC3H4_HUMAN	Zinc finger CCCH domain-containing protein 4	ZC3H4(S1104);ZC3H4(T1106);ZC3H4(S1108);	0.13704	0.623237	0.245896	0.181805
ZC3H4_HUMAN	Zinc finger CCCH domain-containing protein 4	ZC3H4(T1297);	0.886277	0.000956045	0.532963	0.116175
ZC3HD_HUMAN	Zinc finger CCCH domain-containing protein 13	ZC3H13(S993);	0.47469	0.352534	-0.105782	0.551235
ZC3HD_HUMAN	Zinc finger CCCH domain-containing protein 13	ZC3H13(S873);	0.69675	0.0175269	0.581244	0.0343556
ZCH18_HUMAN	Zinc finger CCCH domain-containing protein 18	ZC3H18(T851);	2.27368	0.192178	1.72294	0.292376
ZEB1_HUMAN	Zinc finger E-box-binding homeobox 1	ZEB1(S263);ZEB2(S305);	0.649668	0.154756	1.49115	0.00530971
ZEP1_HUMAN	Zinc finger protein 40	HIVEP1(S1730);	-0.0495091	0.78174	-0.258734	0.310418
ZFHX4_HUMAN	Zinc finger homeobox protein 4	ZFHX4(S1532);	0.604478	0.0223472	0.417326	0.464989
ZMYM2_HUMAN	Zinc finger MYM-type protein 2	ZMYM2(S309);	0.359896	0.0733405	1.01866	0.00250521
ZMYM3_HUMAN	Zinc finger MYM-type protein 3	ZMYM3(S811);	-0.480335	0.0147047	-0.856722	0.00237043
ZMYM4_HUMAN	Zinc finger MYM-type protein 4	ZMYM4(T107);ZMYM4(S110);	1.08921	0.029421	1.67736	0.00455969
ZMYM4_HUMAN	Zinc finger MYM-type protein 4	ZMYM4(S103);ZMYM4(S110);	1.08921	0.029421	1.67736	0.00455969
ZN106_HUMAN	Zinc finger protein 106	ZNF106(S1282);	-0.134664	0.329879	-0.623306	0.0278606
ZN106_HUMAN	Zinc finger protein 106	ZNF106(S1328);	-0.121127	0.565723	0.833962	0.200993
ZN121_HUMAN	Zinc finger protein 121	ZNF121(Y90);	-11.1161	0.382505	-13.6322	0.0233323
ZN121_HUMAN	Zinc finger protein 121	ZNF121(S87);	-11.1161	0.382505	-13.6322	0.0233323
ZN148_HUMAN	Zinc finger protein 148	ZNF148(S665);	-0.219692	0.741635	-1.15894	0.00625071
ZN148_HUMAN	Zinc finger protein 148	ZNF148(M663);ZNF148(S665);	-0.219692	0.741635	-1.15894	0.00625071
ZN281_HUMAN	Zinc finger protein 281	ZNF281(T888);	-0.631825	0.0538889	-2.06958	0.00459718
ZN318_HUMAN	Zinc finger protein 318	ZNF318(S1267);	-0.577884	0.0298205	0.247022	0.257984
ZN318_HUMAN	Zinc finger protein 318	ZNF318(S1558);	0.319459	0.989755	-1.01478	0.0336192
ZN318_HUMAN	Zinc finger protein 318	ZNF318(S1896);	-0.634763	0.0315447	-0.728822	0.00467973
ZN318_HUMAN	Zinc finger protein 318	ZNF318(S2189);	0.696846	0.0163326	0.814413	0.0329467
ZN33A_HUMAN	Zinc finger protein 33A	ZNF33A(S269);	-0.708797	0.091684	-0.76331	0.0460981
ZN423_HUMAN	Zinc finger protein 423	ZNF423(T387);	0.16389	0.658286	-0.589471	0.0397573
ZN423_HUMAN	Zinc finger protein 423	ZNF423(S382);	0.28744	0.386364	-0.655097	0.0211583
ZN446_HUMAN	Zinc finger protein 446	ZNF446(M13);ZNF446(S3);	0.425343	0.953885	-8.57983	0.021807
ZN462_HUMAN	Zinc finger protein 462	ZNF462(S2177);	-0.0659416	0.71372	-0.756798	0.00359145
ZN512_HUMAN	Zinc finger protein 512	ZNF512(S94);	1.45285	0.0479103	2.0403	0.019079
ZN516_HUMAN	Zinc finger protein 516	ZNF516(T932);	-0.0244342	0.795543	-0.600664	0.021501
ZN521_HUMAN	Zinc finger protein 521	ZNF521(S608);	-0.394864	0.0444186	-4.23791	0.00914158
ZN574_HUMAN	Zinc finger protein 574	ZNF574(S164);	-0.0295443	0.77333	0.316381	0.520772
ZN574_HUMAN	Zinc finger protein 574	ZNF574(S723);	-0.572509	0.937116	-8.62433	0.0344189
ZN599_HUMAN	Zinc finger protein 599	ZFP62(T472);ZKSCAN7(T574);ZNF229(T540);ZNF28(T630);ZNF320(T268);ZNF468(T378);ZNF485(T405);ZNF525(T12);ZNF578(T422);ZNF599(T250);ZNF600(T689);ZNF701(T499);ZNF702P(T113);ZNF761(T293);ZNF765(T294);ZNF808(T422);ZNF813(T294);ZNF816(T308);ZNF845(T350);ZNF852(T350);ZNF860(T309);ZNF888(T461);ZNF91(T1101);ZSCAN21(T411);	1.31861	0.280358	2.50289	0.0453937
ZN609_HUMAN	Zinc finger protein 609	ZNF609(S379);	1.70571	0.11153	3.20116	0.04818
ZN609_HUMAN	Zinc finger protein 609	ZNF609(Y796);	-0.194653	0.323226	-0.643323	0.0194263
ZN609_HUMAN	Zinc finger protein 609	ZNF609(S804);	-0.285145	0.19505	-0.836375	0.0157955
ZN618_HUMAN	Zinc finger protein 618	ZNF618(S216);	-0.957786	0.0497817	0.622815	0.346121
ZN638_HUMAN	Zinc finger protein 638	ZNF638(S1400);	-0.321284	0.289566	-1.18914	0.00237304
ZN644_HUMAN	Zinc finger protein 644	ZNF644(S164);	-0.283001	0.14727	-0.696947	0.0458799
ZN664_HUMAN	Zinc finger protein 664	ZNF664(T110);	0.174065	0.643785	7.79425	0.0197869
ZN704_HUMAN	Zinc finger protein 704	ZNF704(R358);ZNF704(T363);	-0.000565423	0.756864	-0.655715	0.0134071
ZN704_HUMAN	Zinc finger protein 704	ZNF704(R358);ZNF704(S366);	-0.236241	0.284591	-0.716429	0.0121209
ZN711_HUMAN	Zinc finger protein 711	ZNF711(T221);	-0.771428	0.213872	-2.2263	0.0106873
ZN749_HUMAN	Zinc finger protein 749	ZNF749(S717);	-0.474178	0.0425531	-1.94532	0.00858573
ZN843_HUMAN	Zinc finger protein 843	ZNF843(T111);	-0.0564694	0.994741	0	1
ZNF22_HUMAN	Zinc finger protein 22	ZNF22(S49);	1.84269	0.00576874	3.56201	0.0356839
ZNF24_HUMAN	Zinc finger protein 24	ZNF24(S274);	0.314873	0.276605	1.55105	0.026549
ZNF48_HUMAN	Zinc finger protein 48	ZNF48(Y331);	0.653708	0.0383343	1.42232	0.205302
ZNF48_HUMAN	Zinc finger protein 48	ZNF48(T326);	0.653708	0.0383343	1.42232	0.205302
ZNF8_HUMAN	Zinc finger protein 8	ZNF8(S355);	0.884523	0.018183	4.47423	0.0117951
ZNF84_HUMAN	Zinc finger protein 84	ZFP90(T333);ZKSCAN2(T826);ZNF100(T284);ZNF16(T484);ZNF160(T756);ZNF235(T370);ZNF253(T195);ZNF354A(T405);ZNF354B(T405);ZNF430(T284);ZNF431(T283);ZNF454(T407);ZNF479(T236);ZNF484(T631);ZNF506(T252);ZNF56(T63);ZNF611(T393);ZNF665(T360);ZNF679(T235);ZNF681(T361);ZNF7(T301);ZNF71(T433);ZNF714(T223);ZNF716(T236);ZNF732(T469);ZNF79(T356);ZNF808(T618);ZNF83(T256);ZNF84(T706);ZNF845(T658);ZNF850(T920);ZNF…	1.60801	0.0415947	2.56706	0.00814792
ZNRF2_HUMAN	E3 ubiquitin-protein ligase ZNRF2	ZNRF2(S135);	-0.26868	0.270217	-0.986365	0.0368061
ZO1_HUMAN	Tight junction protein ZO-1	TJP1(S1619);	0.368645	0.733527	0.260551	0.361724
ZSC29_HUMAN	Zinc finger and SCAN domain-containing protein 29	ZSCAN29(M162);ZSCAN29(S153);	-0.00649578	0.908263	-0.40179	0.125431
ZSC29_HUMAN	Zinc finger and SCAN domain-containing protein 29	ZSCAN29(S561);	0.253297	0.272097	-0.914171	0.0282733
ZSWM9_HUMAN		CADPS(S36);FAM155B(S430);RFTN2(S455);ZSWIM9(S420);	0.500876	0.723203	1.88031	0.0378276
ZXDC_HUMAN	Zinc finger protein ZXDC	ZXDC(S34);	-0.233173	0.400851	-1.2501	0.0240411
ZYX_HUMAN	Zyxin	ZYX(S344);	0.294642	0.0417603	1.00798	0.00174614
ZZEF1_HUMAN	Zinc finger ZZ-type and EF-hand domain-containing protein 1	ZZEF1(S1520);ZZEF1(T1521);	0.831877	0.0386648	0.887278	0.000615825
ZZEF1_HUMAN	Zinc finger ZZ-type and EF-hand domain-containing protein 1	ZZEF1(S1509);	0.801915	0.0105973	1.01738	0.0229248
ZZZ3_HUMAN	ZZ-type zinc finger-containing protein 3	ZZZ3(S777);ZZZ3(S777);	-0.443637	0.659105	0.520331	0.971838
