# Supplementary material for: The cytotoxic action of BCI is not dependent on its stated DUSP1 or DUSP6 targets in neuroblastoma cells
Source: FEBS Open Bio. 2022 May 6;12(7):1388–405. doi: 10.1002/2211-5463.13418 (PMC9249316; doi:10.1002/2211-5463.13418)
Supplement: Supplementary file 2 — Dataset S2. KSEA results generated using phosphoproteomic datasets. KSEA was performed on IMR‐32 and KELLY dataset as described in [23]. The z‐score represents the distribution of changes in phosphorylation of substrates for given kinases relative to the distribution of all fold changes. Each row displays a kinase substrate alongside the substrates related to that kinase identified in the phosphoproteomic dataset. The z‐score is colour‐coded as blue (decreased) or red (increased) with asterisks denoting the significance of differences. [file FEB4-12-1388-s002.xlsx]

## Sheet: Supplementary dataset 2
Kinase	IMR32	KELLY	Substrates	Z-score Enrichment key
PLK3	***		ATF2(T69) ;ATF2(T71) ;JUN(S73) ;JUN(S63) ;	-5	-4	-3	-2	-1	0	1	2	3	4	5
MAP2K4			MAPK10(Y223) ;MAPK8(Y185) ;
BRSK1			WEE1(S642) ;CDC25B(S375) ;
TNK2			TCF7L2(S177) ;
MAP3K6			MAPK8(Y185) ;
MAP2K7			MAPK8(Y185) ;
GRK2			HRH1(S398) ;
RPS6KA5			ATF1(S63) ;CREB1(S133) ;
TTBK1			CREB1(S133) ;
RPS6KA4			CREB1(S133) ;
RPS6KA2			CREB1(S133) ;
ROCK2			CNN3(S293) ;
SRPK1			SRSF1(S225) ;SRSF1(S227) ;SRSF1(S225) ;SRSF1(S227) ;SRSF1(S225) ;SRSF1(S223) ;SRSF1(S227) ;SRSF1(S225) ;SRPK1(S309) ;SRPK1(S309) ;SRPK1(S33) ;RBM4(S309) ;
BMPR1B	*	*	SMAD1(S465) ;SMAD1(S463) ;SMAD1(S465) ;SMAD1(S463) ;SMAD1(S463) ;
MAP3K5			MAPK8(Y185) ;MAPRE1(T154) ;MAPK14(Y182) ;
MAPK3			CALD1(S789) ;MARCKS(S46) ;RPTOR(S863) ;HSF1(S307) ;CDK2(T160) ;NUP153(S257) ;CALD1(S759) ;ABI1(S183) ;GAB2(S623) ;BAG3(T285) ;BAG3(S289) ;SYMPK(T1257) ;SYMPK(T1257) ;MCRIP1(T30) ;DNM1L(S616) ;RAF1(S296) ;RAF1(S301) ;LIMA1(S362) ;MTMR2(S58) ;MCRIP1(S21) ;MCRIP1(S21) ;TWIST1(S68) ;NUP153(S338) ;PML(S36) ;PML(S38) ;EIF4EBP1(S65) ;ATF2(T69) ;ATF2(T71) ;ETV6(S213) ;ABI1(S225) ;TOP2A(S1213) ;GORASP2(T2…
PIM1			SKP2(S72) ;SKP2(S72) ;
CSNK1A1			YBX1(S176) ;HNRNPC(S260) ;HNRNPC(S253) ;CTPS2(S568) ;CREB1(S114) ;SQSTM1(S349) ;SQSTM1(S349) ;
CDC7			NPM1(T199) ;MCM2(S41) ;MCM2(S40) ;NCL(T76) ;TOP2A(S1213) ;MFAP1(S116) ;MCM2(S139) ;NCL(T121) ;
RET			PTK2(Y576) ;MAPK1(Y187) ;MAPK1(Y187) ;MAPK8(Y185) ;MAPK3(Y204) ;
MAP2K5			MAPK14(Y182) ;
TTK			USP16(S415) ;BUB1B(S670) ;SV2A(S80) ;
PAK1			PAK1(S144) ;PGAM1(S118) ;PGAM1(S118) ;MORC2(S739) ;BAD(S99) ;CTNNB1(S675) ;NF2(S518) ;BAD(S118) ;TBCB(S65) ;FXR1(S420) ;FXR1(S420) ;PGAM1(S23) ;STMN1(S38) ;STMN1(S16) ;FLNA(S2152) ;CTTN(S418) ;CTTN(S405) ;
PRKD1			HDAC7(S155) ;HDAC7(S358) ;BAD(S99) ;CREB1(S133) ;BAD(S118) ;VASP(S322) ;CREB1(S98) ;ARFIP1(S132) ;CFL1(S3) ;RABEP1(S407) ;HDAC7(S486) ;JUN(S63) ;
PRKACB			NGFR(S303) ;
MAPK12			HSF1(S303) ;HSF1(S303) ;HSF1(S307) ;
SRC			G3BP1(Y133) ;PTK2(Y576) ;PDHA1(Y289) ;GAB1(Y373) ;BCLAF1(Y284) ;BCLAF1(Y284) ;MPZL1(Y263) ;EMD(Y59) ;FUBP1(Y625) ;CDK1(Y15) ;HNRNPK(Y380) ;ZC3H4(Y158) ;CFL1(Y68) ;HIPK2(Y361) ;
NEK2			PPP1CC(T307) ;NPM1(S70) ;
MAP2K6			MAPK12(Y185) ;MAPK12(T183) ;MAPK14(Y182) ;
GSK3A			MYC(T58) ;UNG(T60) ;GSK3A(Y279) ;CTPS1(S571) ;UNG(S64) ;UNG(S64) ;
MELK			MELK(S529) ;EIF4B(S422) ;MELK(S505) ;MELK(S505) ;EIF4B(S406) ;EIF4B(S406) ;
PINK1			UBC(S65) ;
PRKDC			VIM(S56) ;HNRNPU(S59) ;WRN(S440) ;
PRKG2			LASP1(S146) ;PTS(S19) ;
CAMK4			CREB1(S133) ;STMN1(S16) ;
SGK1			CARHSP1(S52) ;CREB1(S133) ;
CSNK2A1		***	G3BP1(S149) ;LIG1(S66) ;LIG1(S66) ;CALM3(S102) ;CLIP1(S1364) ;SPTBN1(T2159) ;HMGN1(S86) ;HMGN1(S86) ;HMGN1(S89) ;STX1A(S14) ;RAD9A(S387) ;AKT1(S129) ;EIF2S2(S2) ;MCM2(S41) ;MCM2(S40) ;SLBP(T61) ;FMR1(S500) ;FMR1(S500) ;MYH10(S1952) ;MYH10(S1952) ;MYH10(S1956) ;OTUB1(S16) ;HDAC2(S394) ;HDAC2(S394) ;HNRNPC(S260) ;IGF2R(S2484) ;UIMC1(S44) ;UIMC1(S46) ;PDCD5(S119) ;ANP32B(T244) ;EEF1D(S162) ;ABCF1(S1…
VRK1			JUN(S73) ;JUN(S63) ;
PBK			JUN(S73) ;JUN(S63) ;
MAPK15			JUN(S73) ;JUN(S63) ;
MAPK9	**		CDC25C(S168) ;MARCKS(S46) ;ATF2(T69) ;ATF2(T71) ;JUN(S73) ;MYC(S62) ;STAT3(S727) ;JUN(S63) ;
MAPK8			CDC25C(S168) ;MARCKS(S46) ;RPTOR(S863) ;SIRT1(S47) ;TWIST1(S68) ;EIF4ENIF1(S513) ;ATF2(T69) ;ATF2(T71) ;JUN(S73) ;JUND(S100) ;MYC(S62) ;PML(S403) ;STAT3(S727) ;NCOA3(S860) ;JUN(S63) ;
MAP4K1			NPM1(T199) ;
PDPK1			PDHA1(S300) ;PDHA1(S293) ;PDHA2(S291) ;
AURKA		**	MBD3(S85) ;NUMA1(S1887) ;NUMA1(S1991) ;NUMA1(S1969) ;DLGAP5(S725) ;MAPRE3(S176) ;NUSAP1(S240) ;
PDK4			PDHA1(S300) ;PDHA2(S298) ;PDHA1(S293) ;PDHA2(S291) ;
PDK3			PDHA1(S300) ;PDHA2(S298) ;PDHA1(S293) ;PDHA2(S291) ;
PDK1			PDHA1(S300) ;PDHA2(S298) ;PDHA1(S293) ;PDHA2(S291) ;
ATM			BRCA1(S1542) ;RNF20(S522) ;BAD(S99) ;CREB1(S133) ;BRCA1(S1524) ;NBN(S397) ;EYA3(S266) ;CREB1(T100) ;RAD50(S635) ;BRCA1(S1189) ;GPS1(S474) ;
AURKB			UTP3(S462) ;INCENP(T892) ;HDAC5(S278) ;RPL21(S104) ;PRRC2C(S1013) ;PPHLN1(S110) ;KIF4A(T799) ;KIF23(S911) ;KIF23(S911) ;DDA1(S33) ;GFAP(S38) ;RBM14(S618) ;GBF1(S174) ;HSP90AB1(S452) ;INCENP(S72) ;NUMA1(S1969) ;NUMA1(T2055) ;MAPRE3(S176) ;VIM(S73) ;CBX5(S92) ;CDCA8(S219) ;CDCA5(S83) ;HSP90AB1(S255) ;NUSAP1(S240) ;DDX3Y(S592) ;DDX3X(S594) ;DDX3Y(S592) ;RBMX(S326) ;RBMXL1(S326) ;
PLK1	*	*	RSF1(S1359) ;CLIP1(S1364) ;VIM(S56) ;CDC25B(S375) ;RAN(S135) ;PPP1R7(S24) ;PPP1R7(S27) ;ZMYM2(S309) ;HNRNPU(S59) ;MYC(S62) ;ANAPC4(S779) ;MRE11(S688) ;ANAPC1(S377) ;KDM1A(S126) ;SUZ12(S546) ;SUZ12(S539) ;ANAPC1(S355) ;ANAPC1(S355) ;TP53BP1(S1618) ;
PDK2			PDHA1(S300) ;PDHA2(S298) ;PDHA1(S293) ;
PRKG1			LIPE(S853) ;HRH1(S396) ;HRH1(S398) ;TRPC6(T70) ;LASP1(S146) ;PTS(S19) ;HSPB1(S15) ;
PRKAA2			FOXO3(S413) ;ACACA(S80) ;
FES			BCR(Y246) ;
TBK1			RPS6KB1(T444) ;RPS6KB1(S447) ;
MAPK14			HSF1(S303) ;HSF1(S303) ;HSF1(S307) ;RB1(S249) ;TWIST1(S68) ;MKL1(S333) ;ATF2(T69) ;ATF2(T71) ;RPS27(S27) ;EZH2(T367) ;EPS15(S796) ;ETV6(S22) ;MEF2A(S98) ;STAT3(S727) ;NCOA3(S860) ;
MAP3K8			CDK1(T161) ;CREB1(S133) ;EIF4EBP1(T70) ;
MAP3K7			HDAC7(S155) ;MAPK14(Y182) ;
STK39			SLC12A7(T973) ;
LYN			TRIM28(Y449) ;YY1(Y254) ;
PRKD3			VASP(S322) ;
MAPK13			HSF1(S303) ;HSF1(S303) ;HSF1(S307) ;STMN1(S38) ;STMN1(S25) ;
BRAF			TTK(S281) ;BAD(S99) ;BAD(S118) ;
CDK1		**	POLR2A(S1920) ;CDC25C(S168) ;PPP1CA(T320) ;RRM2(S20) ;NME1(T94) ;NME2(T94) ;LIG1(S76) ;TOP2B(S1424) ;GMPS(T318) ;SSR1(S268) ;NCKAP5L(S763) ;CEP55(S428) ;CEP55(S425) ;TCOF1(S156) ;RPS6KB1(S447) ;BUB1(S593) ;NUAK1(S445) ;PHF8(S120) ;RB1(S249) ;CREB1(S271) ;SCML2(S590) ;TPX2(S738) ;KAT7(T88) ;OGFR(S378) ;CEP55(S428) ;NCKAP5L(S473) ;CDC25C(S214) ;CDC25B(S321) ;SCML2(S511) ;MCM7(S121) ;MCM7(S121) ;NSF…
WNK3			SLC12A6(T991) ;
WNK1			SLC12A6(T991) ;CDK1(Y15) ;
PRKACA			MAP2(S1782) ;MAP2(S1782) ;SPTBN1(T2159) ;LIPE(S853) ;MAPT(S531) ;SRC(S17) ;BAD(S99) ;HRH1(S398) ;TH(S71) ;CREB1(S133) ;PPP2R5D(S60) ;RET(S696) ;AKAP12(S627) ;PFKFB3(S461) ;PFKFB2(S466) ;CTNNB1(S675) ;NF2(S518) ;KCNH2(S1137) ;CDK16(S119) ;GFAP(S38) ;CBX3(S93) ;PPP2R5D(S573) ;PTBP1(S16) ;PDE4A(S145) ;PDE4B(S133) ;ITGA4(S1021) ;LASP1(S146) ;PRKAR2B(S114) ;CDK16(S12) ;CDK16(S12) ;PTPN12(S435) ;BAD(S1…
ARAF			PTPN11(Y584) ;BAD(S118) ;
PTK6			PXN(Y118) ;
FYN			PXN(Y118) ;
RAF1			BAD(S99) ;BAD(S118) ;
BMX			PTK2(Y576) ;SMAD1(S462) ;
CAMK2A			GFPT1(S261) ;CD44(S706) ;CD44(S706) ;HRH1(S396) ;HRH1(S398) ;TH(S71) ;PPP1R14A(S130) ;EIF4G3(S1156) ;TH(S19) ;STMN1(S16) ;
TTBK2		*	KIF2A(S135) ;
MAPK1	**		EIF4EBP1(T46) ;EIF4EBP1(T37) ;MARCKS(S46) ;RPTOR(S863) ;CEP55(S428) ;CEP55(S425) ;CDK2(T160) ;NUP153(S257) ;RPS6KB1(T444) ;RPS6KB1(S447) ;NCF2(T233) ;ABI1(S183) ;GAB2(S623) ;CEP55(S428) ;MCRIP1(T30) ;ERF(S161) ;DNM1L(S616) ;SLC9A1(S785) ;MTMR2(S58) ;MCRIP1(S21) ;MCRIP1(S21) ;TWIST1(S68) ;FAM103A1(S36) ;NUP153(S338) ;PML(S36) ;PML(S38) ;RBM17(T71) ;RBM17(T71) ;PDE4B(S659) ;PDE4B(S659) ;EIF4EBP1(T7…
PKM			AKT1S1(S202) ;
WEE1			CDK2(T14) ;CDK2(Y15) ;CDK2(T14) ;
HIPK2			CREB1(S271) ;PML(S8) ;KLF3(S92) ;PML(S36) ;PML(S38) ;HMGA1(S36) ;HMGA1(T53) ;HIPK2(Y361) ;
CDK3			ATF1(S63) ;JUN(S73) ;RB1(S807) ;RB1(S807) ;LIN9(T96) ;JUN(S63) ;
CAMK1			EIF4G3(S1156) ;
PRKCB			SHC1(S139) ;STMN1(S38) ;STMN1(S25) ;
TAF1			TAF7(S264) ;TAF7(S264) ;
CDK19			PAK1(S174) ;
MARK2			HDAC7(S155) ;KIF13B(S1410) ;
PHKG1			PYGB(S15) ;
LRRK1			PYGB(S15) ;
PRKCE			CTNND1(S268) ;BAD(S99) ;CREB1(S133) ;BAD(S118) ;STAT3(S727) ;PRKCE(S368) ;
CSNK1E			EIF4EBP1(T41) ;CTNND1(S268) ;CSNK1E(T407) ;CSNK1E(S405) ;CSNK1E(T407) ;
PKN1			CDK1(Y15) ;
ERBB2			CDK1(Y15) ;
JAK3			ELAVL1(Y200) ;
MAP3K20			CTNNB1(S675) ;
DYRK1A			NFATC1(S278) ;NFATC1(S278) ;NFATC1(S278) ;CCNL2(S338) ;SF3B1(T434) ;SF3B1(T273) ;SF3B1(T273) ;SF3B1(T273) ;CCNL2(S369) ;
MATK	*		ENSA(S67) ;
PTK2			PTK2(Y576) ;
MET			PTK2(Y576) ;
FGR			PTK2(Y576) ;
CDK20			CDK2(T160) ;
MAPKAPK2			CDC25C(S216) ;CDC25B(S375) ;TRIM28(S473) ;TH(S71) ;CREB1(S133) ;PFKFB3(S461) ;MKL1(S333) ;PARN(S557) ;HSPB1(S15) ;TH(S19) ;
PKMYT1			CDK1(T14) ;CDK1(T14) ;
ATR			GINS2(S182) ;BRCA1(S1524) ;GPS1(S474) ;AKAP12(S732) ;AKAP12(S732) ;NPM1(S125) ;
CDK16			PRKAR1A(S83) ;
SIK1			NCOR2(T1391) ;
PRKCA			PTPN1(S378) ;ADD1(S726) ;ADD2(S713) ;MARCKS(S170) ;EIF4G1(S1185) ;CTNND1(S879) ;PDE3A(S438) ;HRH1(S396) ;HRH1(S398) ;PFKFB3(S461) ;GPSM2(S408) ;GPSM2(S408) ;MARCKS(S159) ;PTPN12(S435) ;ANXA2(S12) ;MARCKS(S167) ;MARCKS(S170) ;CD4(S440) ;MARCKS(S159) ;CLDN4(S194) ;AFAP1(S277) ;ADD1(S726) ;ADD2(S713) ;PRKCE(S368) ;
GTF2F1			GTF2F1(S385) ;GSK3B(Y216) ;
AKT2			FLNC(S2233) ;
MAPK6			MAPK6(S189) ;
PRKAA1			GFPT1(S261) ;SQSTM1(S294) ;FOXO3(S413) ;ACACA(S80) ;KLC1(S521) ;KLC1(S521) ;CGN(S131) ;PRKAB1(S108) ;PFKFB3(S461) ;PFKFB2(S466) ;KLC2(S582) ;SNX17(S437) ;EIF4G3(S1156) ;POU2F1(S335) ;PRKAB1(S174) ;CTTN(T401) ;
TGFBR1			CFL1(S3) ;
LIMK2			CFL1(S3) ;
LIMK1			CFL1(S3) ;
CDK7			CDK1(T161) ;CDK2(T160) ;MCM2(S41) ;MCM2(S40) ;CDK12(T893) ;MCM2(S139) ;
PAK4			RAN(S135) ;CTNNB1(S675) ;
ZAP70
YES1
WNK4
WNK2
VRK2
VRK2
ULK3
ULK2
TYK2
TYK2
TXK
TTK			USP16(S415) ;BUB1B(S670) ;SV2A(S80) ;
TRPM7			EEF2K(S78) ;TRPM7(S1476) ;TRPM7(T1405) ;
TP53RK
TNNI3K
TNNI3K
TLK2
TLK2
TLK1
TGM2
TGFBR2
TEK
TEK
TEC
TAF1			TAF7(S264) ;TAF7(S264) ;
SYK
STK4
STK38
STK26
STK25
STK24
STK16
STK16
STK11
STK10
SRPK2
SRC			G3BP1(Y133) ;PTK2(Y576) ;PDHA1(Y289) ;GAB1(Y373) ;BCLAF1(Y284) ;BCLAF1(Y284) ;MPZL1(Y263) ;EMD(Y59) ;FUBP1(Y625) ;CDK1(Y15) ;HNRNPK(Y380) ;ZC3H4(Y158) ;CFL1(Y68) ;HIPK2(Y361) ;
SIK3
SIK3
SIK2
SGK3
RPS6KB2
RIPK3
RIPK2
RIPK1
PTK2B
PRKX
PRKX
PRKD2
PRKCH
PRKACA			MAP2(S1782) ;MAP2(S1782) ;SPTBN1(T2159) ;LIPE(S853) ;MAPT(S531) ;SRC(S17) ;BAD(S99) ;HRH1(S398) ;TH(S71) ;CREB1(S133) ;PPP2R5D(S60) ;RET(S696) ;AKAP12(S627) ;PFKFB3(S461) ;PFKFB2(S466) ;CTNNB1(S675) ;NF2(S518) ;KCNH2(S1137) ;CDK16(S119) ;GFAP(S38) ;CBX3(S93) ;PPP2R5D(S573) ;PTBP1(S16) ;PDE4A(S145) ;PDE4B(S133) ;ITGA4(S1021) ;LASP1(S146) ;PRKAR2B(S114) ;CDK16(S12) ;CDK16(S12) ;PTPN12(S435) ;BAD(S1…
PRKAA2			FOXO3(S413) ;ACACA(S80) ;
PNCK
PLK4
PLK2
PKN3
PKN2
PKDCC
PIM3
PIM2
PIK3CG
PIK3CG
PIK3CB
PIK3CA
PIK3CA
PGK1
PDPK1			PDHA1(S300) ;PDHA1(S293) ;PDHA2(S291) ;
PDGFRB
PDGFRA
PASK
PAK6
PAK5
PAK3
OXSR1
NUAK1
NUAK1
NTRK2
NTRK1
NPM/ALK
NME2
NME1
NEK9
NEK7
NEK2			PPP1CC(T307) ;NPM1(S70) ;
NEK11
NEK1
MYO3A
MYLK2
MYLK
MYLK
MST1R
MOS
MKNK2
MKNK1
MET			PTK2(Y576) ;
MERTK
MARK4
MARK4
MARK1
MAPKAPK2			CDC25C(S216) ;CDC25B(S375) ;TRIM28(S473) ;TH(S71) ;CREB1(S133) ;PFKFB3(S461) ;MKL1(S333) ;PARN(S557) ;HSPB1(S15) ;TH(S19) ;
MAPK7
MAP4K5
MAP4K4
MAP4K3
MAP4K1			NPM1(T199) ;
MAP3K3
MAP3K3
MAP3K2
MAP3K14
MAP3K12
MAP3K11
MAP3K1
MAP2K2
LRRK2
LCK
LATS2
KSR2
KIT
KIT
KDR
JAK1
ITK
IRAK4
ILK
IKBKE
IKBKB
IGF1R
ICK
HIPK2			CREB1(S271) ;PML(S8) ;KLF3(S92) ;PML(S36) ;PML(S38) ;HMGA1(S36) ;HMGA1(T53) ;HIPK2(Y361) ;
HIPK1
HCK
GRK6			GRK6(S484) ;
GRK4
GRK3
GRK1
FRK
FLT3
FLT1
FGFR3
FGFR3
FGFR2
FGFR1
FER
FAM20C
ERBB4
ERBB2			CDK1(Y15) ;
EPHB2
EPHB2
EPHB1
EPHA4
EPHA2
EIF2AK4
EIF2AK4
EIF2AK3
EIF2AK2
EIF2AK1
EEF2K
DYRK3
DYRK1B
DAPK3
DAPK3
DAPK1
DAPK1
CSNK2B
CSNK1G2
CSNK1G1
CSNK1A1			YBX1(S176) ;HNRNPC(S260) ;HNRNPC(S253) ;CTPS2(S568) ;CREB1(S114) ;SQSTM1(S349) ;SQSTM1(S349) ;
CSK
CSF1R
CLK4
CLK2
CLK2
CLK1
CIT
CDKL5
CDK8
CDK14
CDK13
CDK12
CDK11A
CDK11A
CDK10
CDC42BPA
CASK
CAMKK2
CAMKK1
CAMK2G
CAMK1			EIF4G3(S1156) ;
BRD4
BLVRA
BLK
BCR
BCKDK
AXL
AXL
ALK
AKT3
ACVRL1
ACVR1B
ABL2
AAK1
CHEK2			MDM4(S367) ;CDC25C(S216) ;TRIM28(S473) ;PML(S117) ;CDK11B(S752) ;HIST1H1C(S36) ;XRCC1(S210) ;CHEK2(S260) ;RB1(S612) ;RB1(S612) ;
CSNK2A2			SRPK1(S51) ;
LMTK2			PPP1CA(T320) ;
DYRK2			KATNA1(S109) ;EIF4EBP1(S65) ;SF3B1(T434) ;SP1(S41) ;CARHSP1(S41) ;SP1(S41) ;CARHSP1(S32) ;CARHSP1(S30) ;EIF4EBP1(S101) ;
GTF2F1			GTF2F1(S385) ;GSK3B(Y216) ;
PAK2			VIM(S56) ;NF2(S518) ;MAPK6(S189) ;
CHEK1	**		GOLGA4(S71) ;LIG1(S76) ;TICRR(S1045) ;TFDP1(S23) ;ADD1(S726) ;ADD2(S713) ;ADD3(S693) ;MATR3(T150) ;SRRM2(S1497) ;SRRM2(S1497) ;SRRM2(S1499) ;CDC25C(S216) ;MYBBP1A(S1310) ;WIZ(S1129) ;CLK3(S157) ;TRIM28(S473) ;SETMAR(S508) ;PPP2R5D(S60) ;RBM14(S618) ;GTF3C1(S667) ;TBC1D4(S588) ;CCDC6(S240) ;CCDC6(S244) ;RPL19(S12) ;TP53BP1(S1678) ;NUP153(S330) ;CAAP1(S203) ;POLDIP3(S63) ;CDK13(S437) ;ADD1(S726) ;A…
STK38L			YAP1(S109) ;
LATS1			YAP1(S109) ;
MAPK11			RPTOR(S863) ;HSF1(S303) ;HSF1(S303) ;HSF1(S307) ;CDC25B(S249) ;
AKT1			PPP1CA(T320) ;MDM4(S367) ;CARHSP1(S52) ;MTOR(T2446) ;WEE1(S642) ;PALLD(S1118) ;BAD(S99) ;BCL2L11(S87) ;PFKFB3(S461) ;PFKFB2(S466) ;HJURP(S486) ;PEA15(S116) ;LARP6(S451) ;STK3(T384) ;TBC1D4(S588) ;FLNC(S2233) ;PKM(S37) ;PDCD4(S457) ;FLNA(S2152) ;TIAM1(S231) ;METTL1(S27) ;
BCR/ABL			CRKL(Y207) ;
BUB1			CDC20(S41) ;
PRKCZ			ADD1(S726) ;ADD2(S713) ;YAP1(S109) ;ADD1(S726) ;ADD2(S713) ;
CAMK2B			STMN1(S16) ;
CDK2	**	*	TERF2IP(S203) ;PPP1CA(T320) ;SNRNP70(S226) ;ORC2(T226) ;CTTNBP2NL(S563) ;RRM2(S20) ;SF3B1(T426) ;LIG1(S76) ;CDK2(T160) ;JPT2(S97) ;MKI67(S357) ;LIG1(T233) ;AKIRIN2(S21) ;RB1(S249) ;SCML2(S590) ;KAT7(T88) ;CDC25C(S214) ;SCML2(S511) ;MCM7(S121) ;MCM7(S121) ;RBL2(T642) ;LARP1(S774) ;DNM1L(S616) ;NPM1(T199) ;ARID1A(S363) ;CDK7(S164) ;HIST1H1E(T18) ;FOXK2(S373) ;FOXK2(S373) ;SF3B1(T211) ;MCM2(S41) ;MC…
MAP2K3			MAPK3(Y204) ;MAPK14(Y182) ;
ROCK1			ARHGAP35(T1173) ;SCRIB(S1378) ;GFAP(S38) ;MARCKS(S159) ;SCRIB(S1508) ;MARCKS(S159) ;
PRKCI			BAD(S99) ;BAD(S118) ;PARD6A(S345) ;EZH2(T345) ;EZH2(T487) ;CDK7(T170) ;
MAPKAPK5			TH(S19) ;
NLK		*	RPTOR(S863) ;
STK3			PRKCA(T228) ;
CSNK1D			DCK(T72) ;UHRF1(S95) ;
ABL1			RBM39(Y95) ;PXN(Y118) ;CRKL(Y207) ;RB1(Y805) ;AP2M1(T156) ;
ULK1			RPTOR(S859) ;SF1(S82) ;
TRPM7			EEF2K(S78) ;TRPM7(S1476) ;TRPM7(T1405) ;
UHMK1			SF1(S80) ;SF1(S80) ;STMN1(S38) ;
PRKCG			ARHGEF7(S518) ;ARHGEF7(S518) ;
BTK			CDK16(S12) ;CDK16(S12) ;
GRK6		*	GRK6(S484) ;
GRK5		*	GRK5(S484) ;
CAMK2D			ANKRD28(S1011) ;
INSR			GAB1(Y285) ;GAB1(Y373) ;GAB1(Y447) ;
EGFR			GAB1(Y285) ;GAB1(Y373) ;GAB1(Y447) ;
GSK3B			EIF4EBP1(T46) ;EIF4EBP1(T37) ;RPTOR(S859) ;RPTOR(S863) ;HSF1(S303) ;HSF1(S303) ;KLC2(S608) ;ADD2(S613) ;BLM(T171) ;EIF4EBP1(T70) ;EIF4EBP1(S65) ;KAT5(S86) ;EZH2(S363) ;EZH2(T367) ;MYC(T58) ;UNG(T60) ;PPP1R2(T73) ;HNRNPD(S83) ;HNRNPD(S83) ;SFPQ(T687) ;SFPQ(T687) ;GSK3B(Y216) ;BCLAF1(S531) ;UNG(S64) ;UNG(S64) ;
PRKCQ			BAD(S99) ;ARHGEF6(S488) ;ARHGEF6(S488) ;
BRSK2			CDC25C(S216) ;
SMG1			UPF1(S1107) ;UPF1(S1127) ;
MAPK10			MYC(S62) ;MYC(T58) ;
MARK3			CDC25C(S216) ;MARK3(S601) ;
JAK2			MAPK1(Y187) ;MAPK1(Y187) ;MAPK3(Y204) ;
NEK6			STAT3(S727) ;
IRAK1			STAT3(S727) ;
AURKC			INCENP(T892) ;
RET			PTK2(Y576) ;MAPK1(Y187) ;MAPK1(Y187) ;MAPK8(Y185) ;MAPK3(Y204) ;
MAP2K1			MAPK1(Y187) ;MAPK1(Y187) ;MAPK1(T185) ;MAPK3(Y204) ;GSK3B(Y216) ;
CHUK			MDM4(S367) ;TRAF4(S426) ;
MAP3K10			DYRK2(T381) ;TCF3(S352) ;TCF3(S359) ;TCF3(T355) ;TCF3(S359) ;
CDK9			SUPT5H(T806) ;SUPT5H(T814) ;RB1(S795) ;RB1(S795) ;RB1(S795) ;BORA(S325) ;CDK9(S347) ;RB1(S807) ;RB1(S811) ;RB1(S807) ;NCOA2(S493) ;NCOA2(S493) ;NCOA2(S499) ;SUPT5H(S666) ;
MTOR	**	**	EEF2K(S74) ;EIF4EBP1(T46) ;EIF4EBP1(T37) ;EIF4EBP1(T41) ;RPTOR(S859) ;RPTOR(S863) ;BAG3(T285) ;BAG3(S289) ;ZNF768(S139) ;AKT1S1(S183) ;LARP1(S766) ;LARP1(S766) ;LARP1(S774) ;SRRM1(T572) ;SRRM1(T574) ;EIF4EBP1(T70) ;EIF4EBP1(S65) ;BRD9(S588) ;ELL(S309) ;MYC(S62) ;MYCN(S62) ;SRRM2(S1326) ;SRRM2(S1329) ;SRRM2(S1326) ;SRRM2(S1318) ;ANKRD17(S2047) ;ANKRD17(S2045) ;ANKRD17(S2047) ;DNMT1(S714) ;DNMT1(S7…
CDK4			RB1(S795) ;RB1(S795) ;RB1(S788) ;RB1(S795) ;RBL1(T369) ;DNMT1(S127) ;PELP1(S477) ;RB1(T373) ;WDR77(T5) ;RB1(T826) ;RB1(S807) ;RB1(S811) ;RB1(S807) ;RB1(S612) ;RB1(S612) ;RB1(S608) ;RBL1(S640) ;RBL1(S640) ;
CDK5			PPP1CA(T320) ;LMTK2(S1450) ;ADD2(S701) ;RB1(S795) ;RB1(S795) ;RB1(S795) ;DNM1(T780) ;CTNNB1(S191) ;CTNNB1(S191) ;VIM(S56) ;DNM1L(S616) ;ELAVL1(S202) ;PTK2(S910) ;MYC(S62) ;RB1(S807) ;RB1(S811) ;RB1(S807) ;PPP1R2(T73) ;AMPH(S272) ;CRMP1(T509) ;STAT3(S727) ;EPRS(S886) ;TPPP(T14) ;
CDK6			RB1(S795) ;RB1(S795) ;RB1(S788) ;RB1(S795) ;NPM1(T199) ;PKM(S37) ;RB1(T821) ;RB1(T826) ;RB1(T821) ;RB1(S807) ;RB1(S811) ;RB1(S807) ;RB1(S612) ;RB1(S612) ;
PRKCD			ADD1(S726) ;DNM1L(S616) ;RPS6(S236) ;RPS6(S236) ;RPS6(S236) ;RPS6(S235) ;RPS6(S236) ;RPS6(S235) ;ADD1(S726) ;STAT3(S727) ;SQSTM1(S349) ;SQSTM1(S349) ;RPS3(T221) ;PRKCD(S645) ;CTTN(S405) ;
RPS6KA3			BAD(S99) ;CIC(S173) ;TH(S71) ;CREB1(S133) ;RPS6(S236) ;RPS6(S236) ;RPS6(S236) ;RPS6(S235) ;RPS6(S236) ;RPS6(S235) ;SLC9A3(S663) ;STAT3(S727) ;STMN1(S16) ;
RPS6KA1			EIF4B(S422) ;CARHSP1(S52) ;RPTOR(S721) ;CIC(S173) ;CREB1(S133) ;RPS6(S236) ;RPS6(S236) ;RPS6(S236) ;RPS6(S235) ;RPS6(S236) ;RPS6(S235) ;PDCD4(S457) ;FLNA(S2152) ;METTL1(S27) ;
RPS6KB1	*		EIF4B(S422) ;MTOR(T2446) ;RPS6(S236) ;RPS6(S240) ;RPS6(S236) ;RPS6(S236) ;RPS6(S235) ;RPS6(S236) ;FMR1(S500) ;FMR1(S500) ;RPS6(S235) ;CAD(S1859) ;
